# Supplementary material for: lncRNAfunc: a knowledgebase of lncRNA function in human cancer
Source: Nucleic Acids Res. 2021 Nov 17;50(D1):D1295–306. doi: 10.1093/nar/gkab1035 (PMC8728133; doi:10.1093/nar/gkab1035)
Supplement: gkab1035_Supplemental_Files [file gkab1035_supplemental_files.zip]

Archive with 2 entries (2 files):
- lncRNAfunc_supplementary.pdf
- lncRNAfunc_Supplementary_Table.xlsx
