# Supplementary material for: lncRNAfunc: a knowledgebase of lncRNA function in human cancer
Source: Nucleic Acids Res. 2021 Nov 17;50(D1):D1295–306. doi: 10.1093/nar/gkab1035 (PMC8728133; doi:10.1093/nar/gkab1035)
Supplement: gkab1035_Supplemental_Files [file gkab1035_supplemental_files.zip › lncRNAfunc_Supplementary_Table.xlsx]

## Sheet: S1
Number of lncRNA, protein coding gene and miRNA for each cancer type
Cancer type	Number of lncRNAs(FPKM >= 1)	Number of protein coding genes(FPKM >= 1)	Number of miRNA(RPM >= 1)
ACC	975	11888	418
BLCA	1107	12567	467
BRCA	1081	12870	415
CESC	1013	12547	406
CHOL	1104	12476	370
COAD	915	12171	398
DLBC	1069	11150	435
ESCA	1153	12895	430
GBM	1280	12925	450
HNSC	672	12168	422
KICH	1121	12069	354
KIRC	1156	12649	371
KIRP	1304	12453	365
LAML	3295	11803	483
LGG	1382	12637	395
LIHC	732	11141	457
LUAD	1173	13074	449
LUSC	1092	12972	478
MESO	950	12293	388
OV	1346	12603	535
PAAD	1040	12948	372
PCPG	1107	12102	414
PRAD	1262	12230	345
READ	859	12098	406
SARC	1044	12695	431
SKCM	931	12227	527
STAD	1026	12913	438
TGCT	1194	13102	562
THCA	1106	12084	414
THYM	1590	12563	505
UCEC	1115	12865	443
UCS	1247	13097	484
UVM	799	10575	429
Sum	6067	16947	827
# Fragments per kilobase of exon per million mapped fragments (FPKM) of lncRNA and coding gene >=1; Reads per million (RPM) of miRNA >=1.

## Sheet: S2
Cacner-related lncRNA-3‘UTR
lncid	lncTrandid	PCgeneName	PCgeneID	PCtransid	dG	ndG	Cancer with PC gene up-regulation	Cancer with PC gene Down-regulation
ENSG00000163597	ENST00000591956	ZFYVE28	ENSG00000159733	ENST00000511071	-0.1035	13	-	GBM,COAD
ENSG00000163597	ENST00000591956	ZFYVE28	ENSG00000159733	ENST00000515312	-0.1184	169	-	GBM,COAD
ENSG00000163597	ENST00000591956	BSG	ENSG00000172270	ENST00000612317	-0.5885	140	-	COAD
ENSG00000163597	ENST00000586846	ZFYVE28	ENSG00000159733	ENST00000515312	-0.1173	23	-	GBM,COAD
ENSG00000163597	ENST00000586846	BSG	ENSG00000172270	ENST00000612317	-0.7267	283	-	COAD
ENSG00000163597	ENST00000587743	ZFYVE28	ENSG00000159733	ENST00000511071	-0.1048	1797	-	GBM,COAD
ENSG00000163597	ENST00000587743	ZFYVE28	ENSG00000159733	ENST00000515312	-0.1208	285	-	GBM,COAD
ENSG00000163597	ENST00000587743	BSG	ENSG00000172270	ENST00000612317	-0.7267	393	-	COAD
ENSG00000163597	ENST00000587743	B3GALT4	ENSG00000235863	ENST00000451237	-0.1027	1471	-	COAD
ENSG00000163597	ENST00000586942	ZFYVE28	ENSG00000159733	ENST00000515312	-0.1261	1	-	GBM,COAD
ENSG00000163597	ENST00000586942	BSG	ENSG00000172270	ENST00000612317	-0.5885	463	-	COAD
ENSG00000163597	ENST00000493536	ZFYVE28	ENSG00000159733	ENST00000511071	-0.1001	1272	-	GBM,COAD
ENSG00000163597	ENST00000493536	ZFYVE28	ENSG00000159733	ENST00000515312	-0.1224	63	-	GBM,COAD
ENSG00000163597	ENST00000493536	BSG	ENSG00000172270	ENST00000612317	-0.6329	1439	-	COAD
ENSG00000163597	ENST00000448136	ZFYVE28	ENSG00000159733	ENST00000511071	-0.1009	1	-	GBM,COAD
ENSG00000163597	ENST00000448136	ZFYVE28	ENSG00000159733	ENST00000515312	-0.1245	1241	-	GBM,COAD
ENSG00000163597	ENST00000448136	BSG	ENSG00000172270	ENST00000612317	-0.7267	384	-	COAD
ENSG00000163597	ENST00000590435	ZFYVE28	ENSG00000159733	ENST00000511071	-0.1116	1	-	GBM,COAD
ENSG00000163597	ENST00000590435	ZFYVE28	ENSG00000159733	ENST00000515312	-0.1245	140	-	GBM,COAD
ENSG00000163597	ENST00000590435	BSG	ENSG00000172270	ENST00000612317	-0.6329	1026	-	COAD
ENSG00000163597	ENST00000587838	ZFYVE28	ENSG00000159733	ENST00000515312	-0.1226	113	-	GBM,COAD
ENSG00000163597	ENST00000587838	BSG	ENSG00000172270	ENST00000612317	-0.5885	186	-	COAD
ENSG00000163597	ENST00000591956	HAGH	ENSG00000063854	ENST00000564445	-0.129	58	-	GBM
ENSG00000163597	ENST00000591956	HAGH	ENSG00000063854	ENST00000566709	-0.1019	96	-	GBM
ENSG00000163597	ENST00000591956	TOLLIP	ENSG00000078902	ENST00000527938	-0.1107	122	-	GBM
ENSG00000163597	ENST00000591956	OCEL1	ENSG00000099330	ENST00000600232	-0.1612	75	-	COAD
ENSG00000163597	ENST00000591956	OCEL1	ENSG00000099330	ENST00000595573	-0.1411	450	-	COAD
ENSG00000163597	ENST00000591956	OCEL1	ENSG00000099330	ENST00000600826	-0.1612	79	-	COAD
ENSG00000163597	ENST00000591956	ROGDI	ENSG00000067836	ENST00000592019	-0.1215	169	-	GBM
ENSG00000163597	ENST00000591956	ROGDI	ENSG00000067836	ENST00000586153	-0.1575	18	-	GBM
ENSG00000163597	ENST00000586846	HAGH	ENSG00000063854	ENST00000564445	-0.1457	171	-	GBM
ENSG00000163597	ENST00000586846	HAGH	ENSG00000063854	ENST00000566709	-0.1373	50	-	GBM
ENSG00000163597	ENST00000586846	TOLLIP	ENSG00000078902	ENST00000527938	-0.1115	42	-	GBM
ENSG00000163597	ENST00000586846	OCEL1	ENSG00000099330	ENST00000215061	-0.1039	78	-	COAD
ENSG00000163597	ENST00000586846	OCEL1	ENSG00000099330	ENST00000600232	-0.1313	78	-	COAD
ENSG00000163597	ENST00000586846	OCEL1	ENSG00000099330	ENST00000597836	-0.1385	132	-	COAD
ENSG00000163597	ENST00000586846	OCEL1	ENSG00000099330	ENST00000599286	-0.1289	79	-	COAD
ENSG00000163597	ENST00000586846	OCEL1	ENSG00000099330	ENST00000595573	-0.1123	30	-	COAD
ENSG00000163597	ENST00000586846	OCEL1	ENSG00000099330	ENST00000600826	-0.1313	82	-	COAD
ENSG00000163597	ENST00000586846	ROGDI	ENSG00000067836	ENST00000592019	-0.1874	1	-	GBM
ENSG00000163597	ENST00000586846	ROGDI	ENSG00000067836	ENST00000586153	-0.2566	190	-	GBM
ENSG00000163597	ENST00000587743	HAGH	ENSG00000063854	ENST00000564445	-0.1456	1588	-	GBM
ENSG00000163597	ENST00000587743	HAGH	ENSG00000063854	ENST00000566644	-0.1081	1	-	GBM
ENSG00000163597	ENST00000587743	HAGH	ENSG00000063854	ENST00000566709	-0.1212	269	-	GBM
ENSG00000163597	ENST00000587743	TOLLIP	ENSG00000078902	ENST00000527938	-0.1259	152	-	GBM
ENSG00000163597	ENST00000587743	OCEL1	ENSG00000099330	ENST00000600232	-0.1078	188	-	COAD
ENSG00000163597	ENST00000587743	OCEL1	ENSG00000099330	ENST00000597836	-0.1385	242	-	COAD
ENSG00000163597	ENST00000587743	OCEL1	ENSG00000099330	ENST00000598172	-0.1753	1899	-	COAD
ENSG00000163597	ENST00000587743	OCEL1	ENSG00000099330	ENST00000599286	-0.1265	189	-	COAD
ENSG00000163597	ENST00000587743	OCEL1	ENSG00000099330	ENST00000595573	-0.1489	22	-	COAD
ENSG00000163597	ENST00000587743	OCEL1	ENSG00000099330	ENST00000600826	-0.1083	192	-	COAD
ENSG00000163597	ENST00000587743	ROGDI	ENSG00000067836	ENST00000592019	-0.1382	2470	-	GBM
ENSG00000163597	ENST00000587743	ROGDI	ENSG00000067836	ENST00000586153	-0.2566	300	-	GBM
ENSG00000163597	ENST00000586942	HAGH	ENSG00000063854	ENST00000564445	-0.115	412	-	GBM
ENSG00000163597	ENST00000586942	HAGH	ENSG00000063854	ENST00000397353	-0.2089	443	-	GBM
ENSG00000163597	ENST00000586942	HAGH	ENSG00000063854	ENST00000566709	-0.3008	1	-	GBM
ENSG00000163597	ENST00000586942	OCEL1	ENSG00000099330	ENST00000600232	-0.1612	398	-	COAD
ENSG00000163597	ENST00000586942	OCEL1	ENSG00000099330	ENST00000595573	-0.1466	152	-	COAD
ENSG00000163597	ENST00000586942	OCEL1	ENSG00000099330	ENST00000600826	-0.1612	402	-	COAD
ENSG00000163597	ENST00000586942	ROGDI	ENSG00000067836	ENST00000592019	-0.5056	1	-	GBM
ENSG00000163597	ENST00000586942	ROGDI	ENSG00000067836	ENST00000586153	-0.1655	43	-	GBM
ENSG00000163597	ENST00000493536	HAGH	ENSG00000063854	ENST00000564445	-0.1611	2164	-	GBM
ENSG00000163597	ENST00000493536	HAGH	ENSG00000063854	ENST00000397353	-0.1338	116	-	GBM
ENSG00000163597	ENST00000493536	TOLLIP	ENSG00000078902	ENST00000527938	-0.1662	913	-	GBM
ENSG00000163597	ENST00000493536	OCEL1	ENSG00000099330	ENST00000599286	-0.1104	1399	-	COAD
ENSG00000163597	ENST00000493536	OCEL1	ENSG00000099330	ENST00000595573	-0.1191	1028	-	COAD
ENSG00000163597	ENST00000493536	OCEL1	ENSG00000099330	ENST00000600826	-0.1241	1402	-	COAD
ENSG00000163597	ENST00000493536	ROGDI	ENSG00000067836	ENST00000592019	-0.1601	1422	-	GBM
ENSG00000163597	ENST00000493536	ROGDI	ENSG00000067836	ENST00000586153	-0.1441	989	-	GBM
ENSG00000163597	ENST00000448136	HAGH	ENSG00000063854	ENST00000564445	-0.1457	272	-	GBM
ENSG00000163597	ENST00000448136	HAGH	ENSG00000063854	ENST00000566644	-0.1081	1	-	GBM
ENSG00000163597	ENST00000448136	HAGH	ENSG00000063854	ENST00000397353	-0.1338	1294	-	GBM
ENSG00000163597	ENST00000448136	HAGH	ENSG00000063854	ENST00000566709	-0.1212	260	-	GBM
ENSG00000163597	ENST00000448136	TOLLIP	ENSG00000078902	ENST00000527938	-0.1662	2091	-	GBM
ENSG00000163597	ENST00000448136	OCEL1	ENSG00000099330	ENST00000600232	-0.1078	179	-	COAD
ENSG00000163597	ENST00000448136	OCEL1	ENSG00000099330	ENST00000597836	-0.1385	233	-	COAD
ENSG00000163597	ENST00000448136	OCEL1	ENSG00000099330	ENST00000599286	-0.1265	180	-	COAD
ENSG00000163597	ENST00000448136	OCEL1	ENSG00000099330	ENST00000595573	-0.1489	13	-	COAD
ENSG00000163597	ENST00000448136	OCEL1	ENSG00000099330	ENST00000600826	-0.1083	183	-	COAD
ENSG00000163597	ENST00000448136	ADHFE1	ENSG00000147576	ENST00000449512	-0.1035	1	-	GBM
ENSG00000163597	ENST00000448136	ROGDI	ENSG00000067836	ENST00000592019	-0.1282	328	-	GBM
ENSG00000163597	ENST00000448136	ROGDI	ENSG00000067836	ENST00000586153	-0.2566	291	-	GBM
ENSG00000163597	ENST00000590435	HAGH	ENSG00000063854	ENST00000564445	-0.1611	1751	-	GBM
ENSG00000163597	ENST00000590435	HAGH	ENSG00000063854	ENST00000397353	-0.1338	193	-	GBM
ENSG00000163597	ENST00000590435	TOLLIP	ENSG00000078902	ENST00000527938	-0.1667	890	-	GBM
ENSG00000163597	ENST00000590435	OCEL1	ENSG00000099330	ENST00000599286	-0.1104	986	-	COAD
ENSG00000163597	ENST00000590435	OCEL1	ENSG00000099330	ENST00000595573	-0.1381	13	-	COAD
ENSG00000163597	ENST00000590435	OCEL1	ENSG00000099330	ENST00000600826	-0.1241	989	-	COAD
ENSG00000163597	ENST00000590435	ROGDI	ENSG00000067836	ENST00000592019	-0.1601	1009	-	GBM
ENSG00000163597	ENST00000590435	ROGDI	ENSG00000067836	ENST00000586153	-0.1483	20	-	GBM
ENSG00000163597	ENST00000587838	HAGH	ENSG00000063854	ENST00000564445	-0.115	135	-	GBM
ENSG00000163597	ENST00000587838	HAGH	ENSG00000063854	ENST00000397353	-0.1338	166	-	GBM
ENSG00000163597	ENST00000587838	HAGH	ENSG00000063854	ENST00000566709	-0.1008	96	-	GBM
ENSG00000163597	ENST00000587838	TOLLIP	ENSG00000078902	ENST00000527938	-0.1057	533	-	GBM
ENSG00000163597	ENST00000587838	OCEL1	ENSG00000099330	ENST00000600232	-0.1612	121	-	COAD
ENSG00000163597	ENST00000587838	OCEL1	ENSG00000099330	ENST00000599286	-0.1103	1	-	COAD
ENSG00000163597	ENST00000587838	OCEL1	ENSG00000099330	ENST00000595573	-0.1195	662	-	COAD
ENSG00000163597	ENST00000587838	OCEL1	ENSG00000099330	ENST00000600826	-0.1612	125	-	COAD
ENSG00000163597	ENST00000587838	ROGDI	ENSG00000067836	ENST00000586153	-0.1931	1	-	GBM
ENSG00000163597	ENST00000591956	MAPK3	ENSG00000102882	ENST00000395200	-2.975	152	-	GBM,COAD
ENSG00000163597	ENST00000591956	GDPD3	ENSG00000102886	ENST00000406256	-0.32	453	-	COAD
ENSG00000163597	ENST00000591956	GDPD3	ENSG00000102886	ENST00000566613	-0.189	257	-	COAD
ENSG00000163597	ENST00000591956	FKBP8	ENSG00000105701	ENST00000596015	-0.1819	229	-	GBM
ENSG00000163597	ENST00000591956	FKBP8	ENSG00000105701	ENST00000606531	-0.1402	43	-	GBM
ENSG00000163597	ENST00000591956	ACVRL1	ENSG00000139567	ENST00000388922	-0.1309	8	-	COAD
ENSG00000163597	ENST00000591956	ACVRL1	ENSG00000139567	ENST00000419526	-0.1528	1	-	COAD
ENSG00000163597	ENST00000591956	ACVRL1	ENSG00000139567	ENST00000552678	-0.1287	242	-	COAD
ENSG00000163597	ENST00000591956	ATP6V0D1	ENSG00000159720	ENST00000565835	-0.1205	52	-	GBM
ENSG00000163597	ENST00000591956	ATP6V0D1	ENSG00000159720	ENST00000540149	-0.3322	165	-	GBM
ENSG00000163597	ENST00000591956	ATP6V0D1	ENSG00000159720	ENST00000564788	-0.1121	43	-	GBM
ENSG00000163597	ENST00000591956	CLTB	ENSG00000175416	ENST00000508425	-0.1398	1	-	GBM
ENSG00000163597	ENST00000586846	MAPK3	ENSG00000102882	ENST00000461737	-0.1471	175	-	GBM,COAD
ENSG00000163597	ENST00000586846	MAPK3	ENSG00000102882	ENST00000395200	-0.3371	510	-	GBM,COAD
ENSG00000163597	ENST00000586846	GDPD3	ENSG00000102886	ENST00000406256	-0.2841	282	-	COAD
ENSG00000163597	ENST00000586846	GDPD3	ENSG00000102886	ENST00000566613	-0.1732	61	-	COAD
ENSG00000163597	ENST00000586846	FKBP8	ENSG00000105701	ENST00000596015	-0.2026	187	-	GBM
ENSG00000163597	ENST00000586846	FKBP8	ENSG00000105701	ENST00000606531	-0.1798	160	-	GBM
ENSG00000163597	ENST00000586846	ACVRL1	ENSG00000139567	ENST00000388922	-0.1428	115	-	COAD
ENSG00000163597	ENST00000586846	ACVRL1	ENSG00000139567	ENST00000419526	-0.1042	148	-	COAD
ENSG00000163597	ENST00000586846	ACVRL1	ENSG00000139567	ENST00000552678	-0.1386	190	-	COAD
ENSG00000163597	ENST00000586846	ATP6V0D1	ENSG00000159720	ENST00000565835	-0.1323	153	-	GBM
ENSG00000163597	ENST00000586846	ATP6V0D1	ENSG00000159720	ENST00000540149	-0.5447	329	-	GBM
ENSG00000163597	ENST00000586846	ATP6V0D1	ENSG00000159720	ENST00000564788	-0.1943	1	-	GBM
ENSG00000163597	ENST00000586846	SMPD1	ENSG00000166311	ENST00000342245	-0.1016	1	-	COAD
ENSG00000163597	ENST00000586846	SMPD1	ENSG00000166311	ENST00000527275	-0.1153	189	-	COAD
ENSG00000163597	ENST00000586846	SMPD1	ENSG00000166311	ENST00000526280	-0.1016	1	-	COAD
ENSG00000163597	ENST00000586846	RILP	ENSG00000167705	ENST00000574810	-0.1005	37	-	COAD
ENSG00000163597	ENST00000586846	RILP	ENSG00000167705	ENST00000301336	-0.1005	37	-	COAD
ENSG00000163597	ENST00000586846	CLTB	ENSG00000175416	ENST00000508425	-0.1338	102	-	GBM
ENSG00000163597	ENST00000587743	CBX7	ENSG00000100307	ENST00000401405	-0.1031	1829	-	GBM,COAD
ENSG00000163597	ENST00000587743	MAPK3	ENSG00000102882	ENST00000461737	-0.1537	87	-	GBM,COAD
ENSG00000163597	ENST00000587743	MAPK3	ENSG00000102882	ENST00000395200	-0.4665	2135	-	GBM,COAD
ENSG00000163597	ENST00000587743	GDPD3	ENSG00000102886	ENST00000406256	-0.2841	392	-	COAD
ENSG00000163597	ENST00000587743	GDPD3	ENSG00000102886	ENST00000566613	-0.1995	2082	-	COAD
ENSG00000163597	ENST00000587743	FKBP8	ENSG00000105701	ENST00000596015	-0.1897	47	-	GBM
ENSG00000163597	ENST00000587743	FKBP8	ENSG00000105701	ENST00000606531	-0.1815	684	-	GBM
ENSG00000163597	ENST00000587743	ACVRL1	ENSG00000139567	ENST00000388922	-0.1923	2047	-	COAD
ENSG00000163597	ENST00000587743	ACVRL1	ENSG00000139567	ENST00000419526	-0.1042	258	-	COAD
ENSG00000163597	ENST00000587743	ACVRL1	ENSG00000139567	ENST00000552678	-0.1386	300	-	COAD
ENSG00000163597	ENST00000587743	ATP6V0D1	ENSG00000159720	ENST00000565835	-0.1425	2472	-	GBM
ENSG00000163597	ENST00000587743	ATP6V0D1	ENSG00000159720	ENST00000540149	-0.5447	439	-	GBM
ENSG00000163597	ENST00000587743	ATP6V0D1	ENSG00000159720	ENST00000564788	-0.1542	2064	-	GBM
ENSG00000163597	ENST00000587743	SMPD1	ENSG00000166311	ENST00000527275	-0.1312	1733	-	COAD
ENSG00000163597	ENST00000587743	CLTB	ENSG00000175416	ENST00000310418	-0.1028	1359	-	GBM
ENSG00000163597	ENST00000587743	CLTB	ENSG00000175416	ENST00000345807	-0.1028	1359	-	GBM
ENSG00000163597	ENST00000587743	CLTB	ENSG00000175416	ENST00000508425	-0.1338	212	-	GBM
ENSG00000163597	ENST00000586942	MAPK3	ENSG00000102882	ENST00000395200	-2.975	475	-	GBM,COAD
ENSG00000163597	ENST00000586942	GDPD3	ENSG00000102886	ENST00000406256	-0.9133	123	-	COAD
ENSG00000163597	ENST00000586942	GDPD3	ENSG00000102886	ENST00000566613	-0.1527	124	-	COAD
ENSG00000163597	ENST00000586942	FKBP8	ENSG00000105701	ENST00000596015	-0.5268	181	-	GBM
ENSG00000163597	ENST00000586942	FKBP8	ENSG00000105701	ENST00000606531	-0.1815	168	-	GBM
ENSG00000163597	ENST00000586942	ACVRL1	ENSG00000139567	ENST00000388922	-0.1632	416	-	COAD
ENSG00000163597	ENST00000586942	ACVRL1	ENSG00000139567	ENST00000419526	-0.1016	288	-	COAD
ENSG00000163597	ENST00000586942	ACVRL1	ENSG00000139567	ENST00000552678	-0.314	503	-	COAD
ENSG00000163597	ENST00000586942	ATP6V0D1	ENSG00000159720	ENST00000565835	-0.145	411	-	GBM
ENSG00000163597	ENST00000586942	ATP6V0D1	ENSG00000159720	ENST00000540149	-0.1843	300	-	GBM
ENSG00000163597	ENST00000586942	ATP6V0D1	ENSG00000159720	ENST00000564788	-0.1628	1	-	GBM
ENSG00000163597	ENST00000586942	ATP6V0D1	ENSG00000159720	ENST00000568101	-0.1111	1	-	GBM
ENSG00000163597	ENST00000586942	SMPD1	ENSG00000166311	ENST00000527275	-0.1229	168	-	COAD
ENSG00000163597	ENST00000586942	CLTB	ENSG00000175416	ENST00000508425	-0.1278	316	-	GBM
ENSG00000163597	ENST00000493536	MAPK3	ENSG00000102882	ENST00000461737	-0.1032	1389	-	GBM,COAD
ENSG00000163597	ENST00000493536	MAPK3	ENSG00000102882	ENST00000395200	-2.975	148	-	GBM,COAD
ENSG00000163597	ENST00000493536	GDPD3	ENSG00000102886	ENST00000406256	-0.2582	132	-	COAD
ENSG00000163597	ENST00000493536	GDPD3	ENSG00000102886	ENST00000566613	-0.2118	1524	-	COAD
ENSG00000163597	ENST00000493536	FKBP8	ENSG00000105701	ENST00000596015	-0.2997	364	-	GBM
ENSG00000163597	ENST00000493536	FKBP8	ENSG00000105701	ENST00000606531	-0.1405	1215	-	GBM
ENSG00000163597	ENST00000493536	PTK2B	ENSG00000120899	ENST00000397497	-0.1014	1235	-	GBM,COAD
ENSG00000163597	ENST00000493536	ACVRL1	ENSG00000139567	ENST00000388922	-0.1546	89	-	COAD
ENSG00000163597	ENST00000493536	ACVRL1	ENSG00000139567	ENST00000419526	-0.1276	991	-	COAD
ENSG00000163597	ENST00000493536	ACVRL1	ENSG00000139567	ENST00000552678	-0.2131	176	-	COAD
ENSG00000163597	ENST00000493536	ATP6V0D1	ENSG00000159720	ENST00000565835	-0.1223	942	-	GBM
ENSG00000163597	ENST00000493536	ATP6V0D1	ENSG00000159720	ENST00000540149	-0.24	1313	-	GBM
ENSG00000163597	ENST00000493536	ATP6V0D1	ENSG00000159720	ENST00000564788	-0.1343	1909	-	GBM
ENSG00000163597	ENST00000493536	SMPD1	ENSG00000166311	ENST00000527275	-0.1341	129	-	COAD
ENSG00000163597	ENST00000493536	CLTB	ENSG00000175416	ENST00000310418	-0.1097	1	-	GBM
ENSG00000163597	ENST00000493536	CLTB	ENSG00000175416	ENST00000345807	-0.1097	1	-	GBM
ENSG00000163597	ENST00000493536	CLTB	ENSG00000175416	ENST00000508425	-0.1388	1	-	GBM
ENSG00000163597	ENST00000493536	APOBR	ENSG00000184730	ENST00000564831	-0.1697	1336	-	COAD
ENSG00000163597	ENST00000493536	APOBR	ENSG00000184730	ENST00000431282	-0.1697	1336	-	COAD
ENSG00000163597	ENST00000448136	MAPK3	ENSG00000102882	ENST00000461737	-0.1537	78	-	GBM,COAD
ENSG00000163597	ENST00000448136	MAPK3	ENSG00000102882	ENST00000395200	-2.975	1326	-	GBM,COAD
ENSG00000163597	ENST00000448136	GDPD3	ENSG00000102886	ENST00000406256	-0.2841	383	-	COAD
ENSG00000163597	ENST00000448136	GDPD3	ENSG00000102886	ENST00000566613	-0.2118	2702	-	COAD
ENSG00000163597	ENST00000448136	FKBP8	ENSG00000105701	ENST00000596015	-0.1897	38	-	GBM
ENSG00000163597	ENST00000448136	FKBP8	ENSG00000105701	ENST00000606531	-0.1815	675	-	GBM
ENSG00000163597	ENST00000448136	PTK2B	ENSG00000120899	ENST00000397497	-0.1014	2413	-	GBM,COAD
ENSG00000163597	ENST00000448136	ACVRL1	ENSG00000139567	ENST00000388922	-0.1546	1267	-	COAD
ENSG00000163597	ENST00000448136	ACVRL1	ENSG00000139567	ENST00000419526	-0.1276	2169	-	COAD
ENSG00000163597	ENST00000448136	ACVRL1	ENSG00000139567	ENST00000552678	-0.1386	291	-	COAD
ENSG00000163597	ENST00000448136	ATP6V0D1	ENSG00000159720	ENST00000565835	-0.1323	254	-	GBM
ENSG00000163597	ENST00000448136	ATP6V0D1	ENSG00000159720	ENST00000540149	-0.5447	430	-	GBM
ENSG00000163597	ENST00000448136	ATP6V0D1	ENSG00000159720	ENST00000564788	-0.1318	66	-	GBM
ENSG00000163597	ENST00000448136	SMPD1	ENSG00000166311	ENST00000527275	-0.1341	1307	-	COAD
ENSG00000163597	ENST00000448136	CLTB	ENSG00000175416	ENST00000508425	-0.1338	203	-	GBM
ENSG00000163597	ENST00000448136	APOBR	ENSG00000184730	ENST00000564831	-0.1697	2514	-	COAD
ENSG00000163597	ENST00000448136	APOBR	ENSG00000184730	ENST00000431282	-0.1697	2514	-	COAD
ENSG00000163597	ENST00000590435	CBX7	ENSG00000100307	ENST00000401405	-0.1117	1667	-	GBM,COAD
ENSG00000163597	ENST00000590435	MAPK3	ENSG00000102882	ENST00000461737	-0.1032	976	-	GBM,COAD
ENSG00000163597	ENST00000590435	MAPK3	ENSG00000102882	ENST00000395200	-2.975	225	-	GBM,COAD
ENSG00000163597	ENST00000590435	GDPD3	ENSG00000102886	ENST00000406256	-0.2582	209	-	COAD
ENSG00000163597	ENST00000590435	GDPD3	ENSG00000102886	ENST00000566613	-0.2118	1111	-	COAD
ENSG00000163597	ENST00000590435	FKBP8	ENSG00000105701	ENST00000596015	-0.2997	441	-	GBM
ENSG00000163597	ENST00000590435	FKBP8	ENSG00000105701	ENST00000606531	-0.1405	802	-	GBM
ENSG00000163597	ENST00000590435	PTK2B	ENSG00000120899	ENST00000397497	-0.1014	822	-	GBM,COAD
ENSG00000163597	ENST00000590435	ACVRL1	ENSG00000139567	ENST00000388922	-0.1546	166	-	COAD
ENSG00000163597	ENST00000590435	ACVRL1	ENSG00000139567	ENST00000552678	-0.2131	253	-	COAD
ENSG00000163597	ENST00000590435	ATP6V0D1	ENSG00000159720	ENST00000565835	-0.1493	161	-	GBM
ENSG00000163597	ENST00000590435	ATP6V0D1	ENSG00000159720	ENST00000540149	-0.24	900	-	GBM
ENSG00000163597	ENST00000590435	ATP6V0D1	ENSG00000159720	ENST00000564788	-0.1343	1496	-	GBM
ENSG00000163597	ENST00000590435	SMPD1	ENSG00000166311	ENST00000527275	-0.1341	206	-	COAD
ENSG00000163597	ENST00000590435	CLTB	ENSG00000175416	ENST00000508425	-0.1063	66	-	GBM
ENSG00000163597	ENST00000590435	APOBR	ENSG00000184730	ENST00000564831	-0.1697	923	-	COAD
ENSG00000163597	ENST00000590435	APOBR	ENSG00000184730	ENST00000431282	-0.1697	923	-	COAD
ENSG00000163597	ENST00000587838	MAPK3	ENSG00000102882	ENST00000395200	-2.975	198	-	GBM,COAD
ENSG00000163597	ENST00000587838	GDPD3	ENSG00000102886	ENST00000406256	-0.2582	182	-	COAD
ENSG00000163597	ENST00000587838	GDPD3	ENSG00000102886	ENST00000566613	-0.3041	1	-	COAD
ENSG00000163597	ENST00000587838	FKBP8	ENSG00000105701	ENST00000596015	-0.2997	414	-	GBM
ENSG00000163597	ENST00000587838	FKBP8	ENSG00000105701	ENST00000606531	-0.1977	1	-	GBM
ENSG00000163597	ENST00000587838	ACVRL1	ENSG00000139567	ENST00000388922	-0.1546	139	-	COAD
ENSG00000163597	ENST00000587838	ACVRL1	ENSG00000139567	ENST00000419526	-0.1007	11	-	COAD
ENSG00000163597	ENST00000587838	ACVRL1	ENSG00000139567	ENST00000552678	-0.2131	226	-	COAD
ENSG00000163597	ENST00000587838	ATP6V0D1	ENSG00000159720	ENST00000602876	-0.1011	1	-	GBM
ENSG00000163597	ENST00000587838	ATP6V0D1	ENSG00000159720	ENST00000565835	-0.1493	134	-	GBM
ENSG00000163597	ENST00000587838	ATP6V0D1	ENSG00000159720	ENST00000540149	-0.25	543	-	GBM
ENSG00000163597	ENST00000587838	ATP6V0D1	ENSG00000159720	ENST00000564191	-0.1094	1	-	GBM
ENSG00000163597	ENST00000587838	ATP6V0D1	ENSG00000159720	ENST00000564788	-0.1163	86	-	GBM
ENSG00000163597	ENST00000587838	SMPD1	ENSG00000166311	ENST00000527275	-0.1341	179	-	COAD
ENSG00000163597	ENST00000587838	CLTB	ENSG00000175416	ENST00000508425	-0.112	39	-	GBM
ENSG00000163597	ENST00000591956	YPEL3	ENSG00000090238	ENST00000563788	-0.1772	118	-	GBM
ENSG00000163597	ENST00000591956	YPEL3	ENSG00000090238	ENST00000566595	-0.1884	178	-	GBM
ENSG00000163597	ENST00000591956	YPEL3	ENSG00000090238	ENST00000566401	-0.1191	13	-	GBM
ENSG00000163597	ENST00000591956	MAP1LC3A	ENSG00000101460	ENST00000374837	-0.1206	1	-	GBM
ENSG00000163597	ENST00000591956	MAP1LC3A	ENSG00000101460	ENST00000360668	-0.1206	1	-	GBM
ENSG00000163597	ENST00000591956	MAP1LC3A	ENSG00000101460	ENST00000397709	-0.1018	132	-	GBM
ENSG00000163597	ENST00000591956	REEP5	ENSG00000129625	ENST00000504247	-0.1594	4	-	GBM
ENSG00000163597	ENST00000586846	YPEL3	ENSG00000090238	ENST00000570099	-0.1013	1	-	GBM
ENSG00000163597	ENST00000586846	YPEL3	ENSG00000090238	ENST00000398841	-0.1478	1	-	GBM
ENSG00000163597	ENST00000586846	YPEL3	ENSG00000090238	ENST00000566134	-0.138	1	-	GBM
ENSG00000163597	ENST00000586846	YPEL3	ENSG00000090238	ENST00000398838	-0.1478	1	-	GBM
ENSG00000163597	ENST00000586846	YPEL3	ENSG00000090238	ENST00000563788	-0.2141	130	-	GBM
ENSG00000163597	ENST00000586846	YPEL3	ENSG00000090238	ENST00000566595	-0.2487	151	-	GBM
ENSG00000163597	ENST00000586846	YPEL3	ENSG00000090238	ENST00000566401	-0.1646	168	-	GBM
ENSG00000163597	ENST00000586846	MAP1LC3A	ENSG00000101460	ENST00000397709	-0.157	178	-	GBM
ENSG00000163597	ENST00000586846	REEP5	ENSG00000129625	ENST00000504247	-0.242	215	-	GBM
ENSG00000163597	ENST00000587743	YPEL3	ENSG00000090238	ENST00000563788	-0.2141	240	-	GBM
ENSG00000163597	ENST00000587743	YPEL3	ENSG00000090238	ENST00000566595	-0.3502	2081	-	GBM
ENSG00000163597	ENST00000587743	YPEL3	ENSG00000090238	ENST00000566401	-0.1646	278	-	GBM
ENSG00000163597	ENST00000587743	MAP1LC3A	ENSG00000101460	ENST00000397709	-0.157	288	-	GBM
ENSG00000163597	ENST00000587743	REEP5	ENSG00000129625	ENST00000504247	-0.242	325	-	GBM
ENSG00000163597	ENST00000586942	YPEL3	ENSG00000090238	ENST00000563788	-0.1497	83	-	GBM
ENSG00000163597	ENST00000586942	YPEL3	ENSG00000090238	ENST00000566595	-0.2196	170	-	GBM
ENSG00000163597	ENST00000586942	YPEL3	ENSG00000090238	ENST00000566401	-0.1319	86	-	GBM
ENSG00000163597	ENST00000586942	MAP1LC3A	ENSG00000101460	ENST00000397709	-0.1309	76	-	GBM
ENSG00000163597	ENST00000586942	REEP5	ENSG00000129625	ENST00000504247	-0.2222	481	-	GBM
ENSG00000163597	ENST00000493536	YPEL3	ENSG00000090238	ENST00000563788	-0.1235	123	-	GBM
ENSG00000163597	ENST00000493536	YPEL3	ENSG00000090238	ENST00000566595	-0.223	1533	-	GBM
ENSG00000163597	ENST00000493536	YPEL3	ENSG00000090238	ENST00000566401	-0.1224	1421	-	GBM
ENSG00000163597	ENST00000493536	MAP1LC3A	ENSG00000101460	ENST00000397709	-0.1191	1450	-	GBM
ENSG00000163597	ENST00000493536	REEP5	ENSG00000129625	ENST00000504247	-0.2222	154	-	GBM
ENSG00000163597	ENST00000448136	YPEL3	ENSG00000090238	ENST00000563788	-0.2141	231	-	GBM
ENSG00000163597	ENST00000448136	YPEL3	ENSG00000090238	ENST00000566595	-0.2487	252	-	GBM
ENSG00000163597	ENST00000448136	YPEL3	ENSG00000090238	ENST00000566401	-0.1646	269	-	GBM
ENSG00000163597	ENST00000448136	MAP1LC3A	ENSG00000101460	ENST00000397709	-0.157	279	-	GBM
ENSG00000163597	ENST00000448136	REEP5	ENSG00000129625	ENST00000504247	-0.2222	1332	-	GBM
ENSG00000163597	ENST00000590435	YPEL3	ENSG00000090238	ENST00000563788	-0.1235	200	-	GBM
ENSG00000163597	ENST00000590435	YPEL3	ENSG00000090238	ENST00000566595	-0.223	1120	-	GBM
ENSG00000163597	ENST00000590435	YPEL3	ENSG00000090238	ENST00000566401	-0.1224	1008	-	GBM
ENSG00000163597	ENST00000590435	MAP1LC3A	ENSG00000101460	ENST00000374837	-0.1077	1	-	GBM
ENSG00000163597	ENST00000590435	MAP1LC3A	ENSG00000101460	ENST00000360668	-0.1077	1	-	GBM
ENSG00000163597	ENST00000590435	MAP1LC3A	ENSG00000101460	ENST00000397709	-0.1191	1037	-	GBM
ENSG00000163597	ENST00000590435	REEP5	ENSG00000129625	ENST00000504247	-0.2222	231	-	GBM
ENSG00000163597	ENST00000587838	YPEL3	ENSG00000090238	ENST00000563788	-0.2045	132	-	GBM
ENSG00000163597	ENST00000587838	YPEL3	ENSG00000090238	ENST00000566595	-0.18	273	-	GBM
ENSG00000163597	ENST00000587838	YPEL3	ENSG00000090238	ENST00000566401	-0.1329	154	-	GBM
ENSG00000163597	ENST00000587838	REEP5	ENSG00000129625	ENST00000504247	-0.2222	204	-	GBM
ENSG00000163597	ENST00000591956	VAMP2	ENSG00000220205	ENST00000488857	-0.3309	280	-	GBM,COAD
ENSG00000163597	ENST00000591956	VAMP2	ENSG00000220205	ENST00000481878	-0.1304	52	-	GBM,COAD
ENSG00000163597	ENST00000591956	DMTN	ENSG00000158856	ENST00000517600	-0.1161	44	-	GBM
ENSG00000163597	ENST00000591956	CSRP1	ENSG00000159176	ENST00000531916	-0.3039	427	-	GBM,COAD
ENSG00000163597	ENST00000591956	CSRP1	ENSG00000159176	ENST00000526723	-0.2879	63	-	GBM,COAD
ENSG00000163597	ENST00000591956	LYNX1	ENSG00000180155	ENST00000317543	-0.108	6	-	GBM
ENSG00000163597	ENST00000591956	LYNX1	ENSG00000180155	ENST00000615007	-0.108	6	-	GBM
ENSG00000163597	ENST00000591956	LYNX1	ENSG00000180155	ENST00000521396	-0.2315	19	-	GBM
ENSG00000163597	ENST00000591956	CALM1	ENSG00000198668	ENST00000553422	-0.1596	1	-	GBM
ENSG00000163597	ENST00000586846	VAMP2	ENSG00000220205	ENST00000488857	-0.3528	196	-	GBM,COAD
ENSG00000163597	ENST00000586846	VAMP2	ENSG00000220205	ENST00000481878	-0.1109	175	-	GBM,COAD
ENSG00000163597	ENST00000586846	DMTN	ENSG00000158856	ENST00000517600	-0.1456	109	-	GBM
ENSG00000163597	ENST00000586846	CSRP1	ENSG00000159176	ENST00000531916	-0.1097	488	-	GBM,COAD
ENSG00000163597	ENST00000586846	CSRP1	ENSG00000159176	ENST00000526723	-0.3758	187	-	GBM,COAD
ENSG00000163597	ENST00000586846	LYNX1	ENSG00000180155	ENST00000523332	-0.1123	39	-	GBM
ENSG00000163597	ENST00000586846	LYNX1	ENSG00000180155	ENST00000317543	-0.1111	1	-	GBM
ENSG00000163597	ENST00000586846	LYNX1	ENSG00000180155	ENST00000615007	-0.1111	1	-	GBM
ENSG00000163597	ENST00000586846	LYNX1	ENSG00000180155	ENST00000521396	-0.1815	219	-	GBM
ENSG00000163597	ENST00000586846	CALM1	ENSG00000198668	ENST00000553422	-0.1838	1	-	GBM
ENSG00000163597	ENST00000587743	VAMP2	ENSG00000220205	ENST00000488857	-0.3528	306	-	GBM,COAD
ENSG00000163597	ENST00000587743	DMTN	ENSG00000158856	ENST00000517600	-0.1456	219	-	GBM
ENSG00000163597	ENST00000587743	CSRP1	ENSG00000159176	ENST00000531916	-0.1486	1973	-	GBM,COAD
ENSG00000163597	ENST00000587743	CSRP1	ENSG00000159176	ENST00000526723	-0.5504	2063	-	GBM,COAD
ENSG00000163597	ENST00000587743	LYNX1	ENSG00000180155	ENST00000523332	-0.1054	272	-	GBM
ENSG00000163597	ENST00000587743	LYNX1	ENSG00000180155	ENST00000317543	-0.1078	302	-	GBM
ENSG00000163597	ENST00000587743	LYNX1	ENSG00000180155	ENST00000615007	-0.1078	302	-	GBM
ENSG00000163597	ENST00000587743	LYNX1	ENSG00000180155	ENST00000521396	-0.1815	329	-	GBM
ENSG00000163597	ENST00000586942	VAMP2	ENSG00000220205	ENST00000488857	-0.2775	470	-	GBM,COAD
ENSG00000163597	ENST00000586942	VAMP2	ENSG00000220205	ENST00000481878	-0.1125	433	-	GBM,COAD
ENSG00000163597	ENST00000586942	CSRP1	ENSG00000159176	ENST00000531916	-3.085	384	-	GBM,COAD
ENSG00000163597	ENST00000586942	CSRP1	ENSG00000159176	ENST00000533432	-0.1147	1	-	GBM,COAD
ENSG00000163597	ENST00000586942	CSRP1	ENSG00000159176	ENST00000526723	-0.2678	180	-	GBM,COAD
ENSG00000163597	ENST00000586942	LYNX1	ENSG00000180155	ENST00000521396	-0.1441	122	-	GBM
ENSG00000163597	ENST00000586942	LYNX1	ENSG00000180155	ENST00000620006	-0.1069	1	-	GBM
ENSG00000163597	ENST00000586942	CALM1	ENSG00000198668	ENST00000553422	-0.1838	1	-	GBM
ENSG00000163597	ENST00000493536	VAMP2	ENSG00000220205	ENST00000488857	-0.3274	1922	-	GBM,COAD
ENSG00000163597	ENST00000493536	VAMP2	ENSG00000220205	ENST00000481878	-0.1304	48	-	GBM,COAD
ENSG00000163597	ENST00000493536	DMTN	ENSG00000158856	ENST00000517600	-0.1177	1855	-	GBM
ENSG00000163597	ENST00000493536	CSRP1	ENSG00000159176	ENST00000531916	-0.201	500	-	GBM,COAD
ENSG00000163597	ENST00000493536	CSRP1	ENSG00000159176	ENST00000526723	-0.2879	59	-	GBM,COAD
ENSG00000163597	ENST00000493536	LYNX1	ENSG00000180155	ENST00000317543	-0.1012	1340	-	GBM
ENSG00000163597	ENST00000493536	LYNX1	ENSG00000180155	ENST00000615007	-0.1012	1340	-	GBM
ENSG00000163597	ENST00000493536	LYNX1	ENSG00000180155	ENST00000521396	-0.1647	1520	-	GBM
ENSG00000163597	ENST00000493536	LYNX1	ENSG00000180155	ENST00000620006	-0.1413	1366	-	GBM
ENSG00000163597	ENST00000493536	CALM1	ENSG00000198668	ENST00000553422	-0.1596	1	-	GBM
ENSG00000163597	ENST00000448136	VAMP2	ENSG00000220205	ENST00000488857	-0.3528	297	-	GBM,COAD
ENSG00000163597	ENST00000448136	VAMP2	ENSG00000220205	ENST00000481878	-0.1125	1284	-	GBM,COAD
ENSG00000163597	ENST00000448136	DMTN	ENSG00000158856	ENST00000517600	-0.1456	210	-	GBM
ENSG00000163597	ENST00000448136	CSRP1	ENSG00000159176	ENST00000531916	-0.201	1678	-	GBM,COAD
ENSG00000163597	ENST00000448136	CSRP1	ENSG00000159176	ENST00000526723	-0.3758	288	-	GBM,COAD
ENSG00000163597	ENST00000448136	LYNX1	ENSG00000180155	ENST00000523332	-0.1054	263	-	GBM
ENSG00000163597	ENST00000448136	LYNX1	ENSG00000180155	ENST00000317543	-0.1078	293	-	GBM
ENSG00000163597	ENST00000448136	LYNX1	ENSG00000180155	ENST00000615007	-0.1078	293	-	GBM
ENSG00000163597	ENST00000448136	LYNX1	ENSG00000180155	ENST00000521396	-0.1815	320	-	GBM
ENSG00000163597	ENST00000448136	LYNX1	ENSG00000180155	ENST00000620006	-0.1413	2544	-	GBM
ENSG00000163597	ENST00000590435	VAMP2	ENSG00000220205	ENST00000488857	-0.3274	1509	-	GBM,COAD
ENSG00000163597	ENST00000590435	VAMP2	ENSG00000220205	ENST00000481878	-0.1125	183	-	GBM,COAD
ENSG00000163597	ENST00000590435	DMTN	ENSG00000158856	ENST00000517600	-0.1177	1442	-	GBM
ENSG00000163597	ENST00000590435	CSRP1	ENSG00000159176	ENST00000531916	-0.201	577	-	GBM,COAD
ENSG00000163597	ENST00000590435	CSRP1	ENSG00000159176	ENST00000526723	-0.4668	47	-	GBM,COAD
ENSG00000163597	ENST00000590435	LYNX1	ENSG00000180155	ENST00000317543	-0.1012	927	-	GBM
ENSG00000163597	ENST00000590435	LYNX1	ENSG00000180155	ENST00000615007	-0.1012	927	-	GBM
ENSG00000163597	ENST00000590435	LYNX1	ENSG00000180155	ENST00000521396	-0.1647	1107	-	GBM
ENSG00000163597	ENST00000590435	LYNX1	ENSG00000180155	ENST00000620006	-0.1413	953	-	GBM
ENSG00000163597	ENST00000587838	VAMP2	ENSG00000220205	ENST00000488857	-0.2589	283	-	GBM,COAD
ENSG00000163597	ENST00000587838	VAMP2	ENSG00000220205	ENST00000481878	-0.1125	156	-	GBM,COAD
ENSG00000163597	ENST00000587838	DMTN	ENSG00000158856	ENST00000517600	-0.1144	11	-	GBM
ENSG00000163597	ENST00000587838	CSRP1	ENSG00000159176	ENST00000531916	-0.201	550	-	GBM,COAD
ENSG00000163597	ENST00000587838	CSRP1	ENSG00000159176	ENST00000526723	-0.2678	2	-	GBM,COAD
ENSG00000163597	ENST00000587838	LYNX1	ENSG00000180155	ENST00000521396	-0.1187	182	-	GBM
ENSG00000170919	ENST00000517509	NANS	ENSG00000095380	ENST00000210444	-0.8457	2728	BRCA	-
ENSG00000170919	ENST00000517509	TPM3	ENSG00000143549	ENST00000302206	-0.3463	3168	BRCA	-
ENSG00000170919	ENST00000517509	TPM3	ENSG00000143549	ENST00000323144	-0.1142	1172	BRCA	-
ENSG00000170919	ENST00000517509	TPM3	ENSG00000143549	ENST00000509601	-0.1062	1295	BRCA	-
ENSG00000170919	ENST00000517509	ALDOA	ENSG00000149925	ENST00000338110	-0.1582	3014	BRCA	-
ENSG00000170919	ENST00000517509	ALDOA	ENSG00000149925	ENST00000627059	-0.1582	3008	BRCA	-
ENSG00000170919	ENST00000517509	ALDOA	ENSG00000149925	ENST00000395248	-0.1582	3008	BRCA	-
ENSG00000170919	ENST00000517509	ALDOA	ENSG00000149925	ENST00000566897	-0.1534	3015	BRCA	-
ENSG00000170919	ENST00000517509	ALDOA	ENSG00000149925	ENST00000569545	-0.4972	3160	BRCA	-
ENSG00000170919	ENST00000517509	ALDOA	ENSG00000149925	ENST00000563060	-0.1582	3014	BRCA	-
ENSG00000170919	ENST00000517509	ALDOA	ENSG00000149925	ENST00000412304	-0.1506	3017	BRCA	-
ENSG00000170919	ENST00000517509	ALDOA	ENSG00000149925	ENST00000564546	-0.1582	3008	BRCA	-
ENSG00000170919	ENST00000517509	ALDOA	ENSG00000149925	ENST00000564595	-0.1506	3017	BRCA	-
ENSG00000170919	ENST00000517509	ALDOA	ENSG00000149925	ENST00000569798	-0.1508	1256	BRCA	-
ENSG00000170919	ENST00000517509	ALDOA	ENSG00000149925	ENST00000395240	-0.1804	3048	BRCA	-
ENSG00000170919	ENST00000517509	ALDOA	ENSG00000149925	ENST00000565355	-0.3276	1260	BRCA	-
ENSG00000170919	ENST00000517509	ATP5F1A	ENSG00000152234	ENST00000592364	-0.1078	1262	-	READ
ENSG00000170919	ENST00000412946	NANS	ENSG00000095380	ENST00000210444	-0.8387	536	BRCA	-
ENSG00000170919	ENST00000412946	TPM3	ENSG00000143549	ENST00000271850	-0.1154	466	BRCA	-
ENSG00000170919	ENST00000412946	TPM3	ENSG00000143549	ENST00000302206	-0.4464	80	BRCA	-
ENSG00000170919	ENST00000412946	ALDOA	ENSG00000149925	ENST00000338110	-0.1191	539	BRCA	-
ENSG00000170919	ENST00000412946	ALDOA	ENSG00000149925	ENST00000627059	-0.1459	401	BRCA	-
ENSG00000170919	ENST00000412946	ALDOA	ENSG00000149925	ENST00000395248	-0.1459	401	BRCA	-
ENSG00000170919	ENST00000412946	ALDOA	ENSG00000149925	ENST00000566897	-0.1261	539	BRCA	-
ENSG00000170919	ENST00000412946	ALDOA	ENSG00000149925	ENST00000569545	-0.4542	95	BRCA	-
ENSG00000170919	ENST00000412946	ALDOA	ENSG00000149925	ENST00000563060	-0.1191	539	BRCA	-
ENSG00000170919	ENST00000412946	ALDOA	ENSG00000149925	ENST00000412304	-0.1221	474	BRCA	-
ENSG00000170919	ENST00000412946	ALDOA	ENSG00000149925	ENST00000564546	-0.1459	401	BRCA	-
ENSG00000170919	ENST00000412946	ALDOA	ENSG00000149925	ENST00000564595	-0.1221	474	BRCA	-
ENSG00000170919	ENST00000412946	ALDOA	ENSG00000149925	ENST00000569798	-0.1511	1	BRCA	-
ENSG00000170919	ENST00000412946	ALDOA	ENSG00000149925	ENST00000395240	-0.1435	539	BRCA	-
ENSG00000170919	ENST00000412946	ALDOA	ENSG00000149925	ENST00000565355	-0.1997	460	BRCA	-
ENSG00000170919	ENST00000412946	BRI3BP	ENSG00000184992	ENST00000341446	-0.174	1	BRCA	-
ENSG00000170919	ENST00000412946	SQOR	ENSG00000137767	ENST00000568606	-0.1053	1	-	READ
ENSG00000170919	ENST00000412946	SQOR	ENSG00000137767	ENST00000260324	-0.1053	1	-	READ
ENSG00000170919	ENST00000412946	SQOR	ENSG00000137767	ENST00000565997	-0.102	8	-	READ
ENSG00000170919	ENST00000520622	NANS	ENSG00000095380	ENST00000210444	-0.8387	221	BRCA	-
ENSG00000170919	ENST00000520622	TPM3	ENSG00000143549	ENST00000302206	-0.4464	79	BRCA	-
ENSG00000170919	ENST00000520622	ALDOA	ENSG00000149925	ENST00000338110	-0.1163	13	BRCA	-
ENSG00000170919	ENST00000520622	ALDOA	ENSG00000149925	ENST00000627059	-0.1208	86	BRCA	-
ENSG00000170919	ENST00000520622	ALDOA	ENSG00000149925	ENST00000395248	-0.1208	86	BRCA	-
ENSG00000170919	ENST00000520622	ALDOA	ENSG00000149925	ENST00000566897	-0.1491	1	BRCA	-
ENSG00000170919	ENST00000520622	ALDOA	ENSG00000149925	ENST00000569545	-0.4542	94	BRCA	-
ENSG00000170919	ENST00000520622	ALDOA	ENSG00000149925	ENST00000563060	-0.1163	13	BRCA	-
ENSG00000170919	ENST00000520622	ALDOA	ENSG00000149925	ENST00000412304	-0.1427	1	BRCA	-
ENSG00000170919	ENST00000520622	ALDOA	ENSG00000149925	ENST00000564546	-0.1208	86	BRCA	-
ENSG00000170919	ENST00000520622	ALDOA	ENSG00000149925	ENST00000564595	-0.1427	1	BRCA	-
ENSG00000170919	ENST00000520622	ALDOA	ENSG00000149925	ENST00000569798	-0.1688	1	BRCA	-
ENSG00000170919	ENST00000520622	ALDOA	ENSG00000149925	ENST00000395240	-0.1886	1	BRCA	-
ENSG00000170919	ENST00000520622	ALDOA	ENSG00000149925	ENST00000565355	-0.161	1	BRCA	-
ENSG00000170919	ENST00000520622	BRI3BP	ENSG00000184992	ENST00000341446	-0.1367	1	BRCA	-
ENSG00000170919	ENST00000520622	ATP5F1A	ENSG00000152234	ENST00000585650	-0.1007	1	-	READ
ENSG00000170919	ENST00000520622	SQOR	ENSG00000137767	ENST00000568606	-0.1039	1	-	READ
ENSG00000170919	ENST00000520622	SQOR	ENSG00000137767	ENST00000260324	-0.1039	1	-	READ
ENSG00000170919	ENST00000520590	NANS	ENSG00000095380	ENST00000210444	-0.7771	335	BRCA	-
ENSG00000170919	ENST00000520590	TPM3	ENSG00000143549	ENST00000302206	-0.4464	70	BRCA	-
ENSG00000170919	ENST00000520590	ALDOA	ENSG00000149925	ENST00000338110	-0.1375	1	BRCA	-
ENSG00000170919	ENST00000520590	ALDOA	ENSG00000149925	ENST00000627059	-0.1046	15	BRCA	-
ENSG00000170919	ENST00000520590	ALDOA	ENSG00000149925	ENST00000395248	-0.1046	15	BRCA	-
ENSG00000170919	ENST00000520590	ALDOA	ENSG00000149925	ENST00000566897	-0.1441	1	BRCA	-
ENSG00000170919	ENST00000520590	ALDOA	ENSG00000149925	ENST00000569545	-0.4542	85	BRCA	-
ENSG00000170919	ENST00000520590	ALDOA	ENSG00000149925	ENST00000563060	-0.1375	1	BRCA	-
ENSG00000170919	ENST00000520590	ALDOA	ENSG00000149925	ENST00000412304	-0.1375	1	BRCA	-
ENSG00000170919	ENST00000520590	ALDOA	ENSG00000149925	ENST00000564546	-0.1046	15	BRCA	-
ENSG00000170919	ENST00000520590	ALDOA	ENSG00000149925	ENST00000564595	-0.1375	1	BRCA	-
ENSG00000170919	ENST00000520590	ALDOA	ENSG00000149925	ENST00000569798	-0.1771	18	BRCA	-
ENSG00000170919	ENST00000520590	ALDOA	ENSG00000149925	ENST00000395240	-0.1839	1	BRCA	-
ENSG00000170919	ENST00000520590	ALDOA	ENSG00000149925	ENST00000565355	-0.1711	1	BRCA	-
ENSG00000170919	ENST00000520590	BRI3BP	ENSG00000184992	ENST00000341446	-0.1389	1	BRCA	-
ENSG00000170919	ENST00000520590	SQOR	ENSG00000137767	ENST00000568606	-0.1144	11	-	READ
ENSG00000170919	ENST00000520590	SQOR	ENSG00000137767	ENST00000565997	-0.1177	1	-	READ
ENSG00000170919	ENST00000523506	NANS	ENSG00000095380	ENST00000210444	-0.2106	324	BRCA	-
ENSG00000170919	ENST00000523506	TPM3	ENSG00000143549	ENST00000302206	-0.4464	8	BRCA	-
ENSG00000170919	ENST00000523506	TPM3	ENSG00000143549	ENST00000509601	-0.2069	231	BRCA	-
ENSG00000170919	ENST00000523506	ALDOA	ENSG00000149925	ENST00000338110	-0.1267	7	BRCA	-
ENSG00000170919	ENST00000523506	ALDOA	ENSG00000149925	ENST00000627059	-0.107	7	BRCA	-
ENSG00000170919	ENST00000523506	ALDOA	ENSG00000149925	ENST00000395248	-0.107	7	BRCA	-
ENSG00000170919	ENST00000523506	ALDOA	ENSG00000149925	ENST00000566897	-0.1267	7	BRCA	-
ENSG00000170919	ENST00000523506	ALDOA	ENSG00000149925	ENST00000569545	-0.4542	23	BRCA	-
ENSG00000170919	ENST00000523506	ALDOA	ENSG00000149925	ENST00000563060	-0.1267	7	BRCA	-
ENSG00000170919	ENST00000523506	ALDOA	ENSG00000149925	ENST00000412304	-0.1193	7	BRCA	-
ENSG00000170919	ENST00000523506	ALDOA	ENSG00000149925	ENST00000564546	-0.107	7	BRCA	-
ENSG00000170919	ENST00000523506	ALDOA	ENSG00000149925	ENST00000564595	-0.1193	7	BRCA	-
ENSG00000170919	ENST00000523506	ALDOA	ENSG00000149925	ENST00000569798	-0.1608	1	BRCA	-
ENSG00000170919	ENST00000523506	ALDOA	ENSG00000149925	ENST00000395240	-0.1142	7	BRCA	-
ENSG00000170919	ENST00000523506	ALDOA	ENSG00000149925	ENST00000565355	-0.1334	27	BRCA	-
ENSG00000170919	ENST00000523506	SQOR	ENSG00000137767	ENST00000565997	-0.1437	272	-	READ
ENSG00000170919	ENST00000521336	NANS	ENSG00000095380	ENST00000210444	-0.88	126	BRCA	-
ENSG00000170919	ENST00000521336	TPM3	ENSG00000143549	ENST00000302206	-0.4464	1	BRCA	-
ENSG00000170919	ENST00000521336	ALDOA	ENSG00000149925	ENST00000338110	-0.1161	193	BRCA	-
ENSG00000170919	ENST00000521336	ALDOA	ENSG00000149925	ENST00000627059	-0.1161	187	BRCA	-
ENSG00000170919	ENST00000521336	ALDOA	ENSG00000149925	ENST00000395248	-0.1161	187	BRCA	-
ENSG00000170919	ENST00000521336	ALDOA	ENSG00000149925	ENST00000566897	-0.1161	194	BRCA	-
ENSG00000170919	ENST00000521336	ALDOA	ENSG00000149925	ENST00000569545	-0.4542	3	BRCA	-
ENSG00000170919	ENST00000521336	ALDOA	ENSG00000149925	ENST00000563060	-0.1161	193	BRCA	-
ENSG00000170919	ENST00000521336	ALDOA	ENSG00000149925	ENST00000412304	-0.1085	196	BRCA	-
ENSG00000170919	ENST00000521336	ALDOA	ENSG00000149925	ENST00000564546	-0.1161	187	BRCA	-
ENSG00000170919	ENST00000521336	ALDOA	ENSG00000149925	ENST00000564595	-0.1085	196	BRCA	-
ENSG00000170919	ENST00000521336	ALDOA	ENSG00000149925	ENST00000569798	-0.1198	1	BRCA	-
ENSG00000170919	ENST00000521336	ALDOA	ENSG00000149925	ENST00000395240	-0.131	1	BRCA	-
ENSG00000170919	ENST00000521336	ALDOA	ENSG00000149925	ENST00000565355	-0.1545	190	BRCA	-
ENSG00000170919	ENST00000521336	BRI3BP	ENSG00000184992	ENST00000341446	-0.1329	1	BRCA	-
ENSG00000170919	ENST00000521336	ATP5F1A	ENSG00000152234	ENST00000592364	-0.1108	1	-	READ
ENSG00000170919	ENST00000521336	SQOR	ENSG00000137767	ENST00000568606	-0.1021	1	-	READ
ENSG00000170919	ENST00000521336	SQOR	ENSG00000137767	ENST00000260324	-0.1021	1	-	READ
ENSG00000170919	ENST00000522859	NANS	ENSG00000095380	ENST00000210444	-0.88	108	BRCA	-
ENSG00000170919	ENST00000522859	TPM3	ENSG00000143549	ENST00000302206	-0.4464	1	BRCA	-
ENSG00000170919	ENST00000522859	ALDOA	ENSG00000149925	ENST00000338110	-0.1161	175	BRCA	-
ENSG00000170919	ENST00000522859	ALDOA	ENSG00000149925	ENST00000627059	-0.1161	169	BRCA	-
ENSG00000170919	ENST00000522859	ALDOA	ENSG00000149925	ENST00000395248	-0.1161	169	BRCA	-
ENSG00000170919	ENST00000522859	ALDOA	ENSG00000149925	ENST00000566897	-0.1161	176	BRCA	-
ENSG00000170919	ENST00000522859	ALDOA	ENSG00000149925	ENST00000569545	-0.4542	1	BRCA	-
ENSG00000170919	ENST00000522859	ALDOA	ENSG00000149925	ENST00000563060	-0.1161	175	BRCA	-
ENSG00000170919	ENST00000522859	ALDOA	ENSG00000149925	ENST00000412304	-0.1085	178	BRCA	-
ENSG00000170919	ENST00000522859	ALDOA	ENSG00000149925	ENST00000564546	-0.1161	169	BRCA	-
ENSG00000170919	ENST00000522859	ALDOA	ENSG00000149925	ENST00000564595	-0.1085	178	BRCA	-
ENSG00000170919	ENST00000522859	ALDOA	ENSG00000149925	ENST00000569798	-0.1015	463	BRCA	-
ENSG00000170919	ENST00000522859	ALDOA	ENSG00000149925	ENST00000395240	-0.1289	435	BRCA	-
ENSG00000170919	ENST00000522859	ALDOA	ENSG00000149925	ENST00000565355	-0.1545	172	BRCA	-
ENSG00000170919	ENST00000522859	BRI3BP	ENSG00000184992	ENST00000341446	-0.1207	1	BRCA	-
ENSG00000170919	ENST00000522859	ATP5F1A	ENSG00000152234	ENST00000593152	-0.1062	671	-	READ
ENSG00000170919	ENST00000522859	ATP5F1A	ENSG00000152234	ENST00000282050	-0.1062	671	-	READ
ENSG00000170919	ENST00000522859	ATP5F1A	ENSG00000152234	ENST00000592364	-0.1101	1	-	READ
ENSG00000170919	ENST00000524062	NANS	ENSG00000095380	ENST00000210444	-0.88	132	BRCA	-
ENSG00000170919	ENST00000524062	TPM3	ENSG00000143549	ENST00000302206	-0.329	1906	BRCA	-
ENSG00000170919	ENST00000524062	TPM3	ENSG00000143549	ENST00000323144	-0.1142	1677	BRCA	-
ENSG00000170919	ENST00000524062	TPM3	ENSG00000143549	ENST00000509601	-0.1062	1800	BRCA	-
ENSG00000170919	ENST00000524062	ALDOA	ENSG00000149925	ENST00000338110	-0.2044	1807	BRCA	-
ENSG00000170919	ENST00000524062	ALDOA	ENSG00000149925	ENST00000627059	-0.2044	1807	BRCA	-
ENSG00000170919	ENST00000524062	ALDOA	ENSG00000149925	ENST00000395248	-0.2044	1807	BRCA	-
ENSG00000170919	ENST00000524062	ALDOA	ENSG00000149925	ENST00000566897	-0.2044	1807	BRCA	-
ENSG00000170919	ENST00000524062	ALDOA	ENSG00000149925	ENST00000569545	-0.4542	1	BRCA	-
ENSG00000170919	ENST00000524062	ALDOA	ENSG00000149925	ENST00000563060	-0.2044	1807	BRCA	-
ENSG00000170919	ENST00000524062	ALDOA	ENSG00000149925	ENST00000412304	-0.2044	1807	BRCA	-
ENSG00000170919	ENST00000524062	ALDOA	ENSG00000149925	ENST00000564546	-0.2044	1807	BRCA	-
ENSG00000170919	ENST00000524062	ALDOA	ENSG00000149925	ENST00000564595	-0.2044	1807	BRCA	-
ENSG00000170919	ENST00000524062	ALDOA	ENSG00000149925	ENST00000569798	-0.1508	1761	BRCA	-
ENSG00000170919	ENST00000524062	ALDOA	ENSG00000149925	ENST00000395240	-0.2044	1807	BRCA	-
ENSG00000170919	ENST00000524062	ALDOA	ENSG00000149925	ENST00000565355	-0.3276	1765	BRCA	-
ENSG00000170919	ENST00000524062	ATP5F1A	ENSG00000152234	ENST00000593152	-0.101	654	-	READ
ENSG00000170919	ENST00000524062	ATP5F1A	ENSG00000152234	ENST00000282050	-0.101	654	-	READ
ENSG00000170919	ENST00000524062	ATP5F1A	ENSG00000152234	ENST00000592364	-0.1078	1767	-	READ
ENSG00000170919	ENST00000520310	NANS	ENSG00000095380	ENST00000210444	-0.2106	277	BRCA	-
ENSG00000170919	ENST00000520310	TPM3	ENSG00000143549	ENST00000302206	-0.5993	1	BRCA	-
ENSG00000170919	ENST00000520310	ALDOA	ENSG00000149925	ENST00000569545	-0.9386	308	BRCA	-
ENSG00000170919	ENST00000520310	ALDOA	ENSG00000149925	ENST00000569798	-0.1049	1	BRCA	-
ENSG00000170919	ENST00000520310	ALDOA	ENSG00000149925	ENST00000395240	-0.1604	1	BRCA	-
ENSG00000170919	ENST00000520310	ALDOA	ENSG00000149925	ENST00000565355	-0.1083	45	BRCA	-
ENSG00000170919	ENST00000520924	NANS	ENSG00000095380	ENST00000210444	-0.88	69	BRCA	-
ENSG00000170919	ENST00000520924	TPM3	ENSG00000143549	ENST00000302206	-0.2093	444	BRCA	-
ENSG00000170919	ENST00000520924	ALDOA	ENSG00000149925	ENST00000338110	-0.1161	136	BRCA	-
ENSG00000170919	ENST00000520924	ALDOA	ENSG00000149925	ENST00000627059	-0.1161	130	BRCA	-
ENSG00000170919	ENST00000520924	ALDOA	ENSG00000149925	ENST00000395248	-0.1161	130	BRCA	-
ENSG00000170919	ENST00000520924	ALDOA	ENSG00000149925	ENST00000566897	-0.1161	137	BRCA	-
ENSG00000170919	ENST00000520924	ALDOA	ENSG00000149925	ENST00000569545	-0.3081	435	BRCA	-
ENSG00000170919	ENST00000520924	ALDOA	ENSG00000149925	ENST00000563060	-0.1161	136	BRCA	-
ENSG00000170919	ENST00000520924	ALDOA	ENSG00000149925	ENST00000412304	-0.1085	139	BRCA	-
ENSG00000170919	ENST00000520924	ALDOA	ENSG00000149925	ENST00000564546	-0.1161	130	BRCA	-
ENSG00000170919	ENST00000520924	ALDOA	ENSG00000149925	ENST00000564595	-0.1085	139	BRCA	-
ENSG00000170919	ENST00000520924	ALDOA	ENSG00000149925	ENST00000395240	-0.1304	1	BRCA	-
ENSG00000170919	ENST00000520924	ALDOA	ENSG00000149925	ENST00000565355	-0.1545	133	BRCA	-
ENSG00000170919	ENST00000520924	BRI3BP	ENSG00000184992	ENST00000341446	-0.1874	1	BRCA	-
ENSG00000170919	ENST00000520924	ATP5F1A	ENSG00000152234	ENST00000593152	-0.1355	1	-	READ
ENSG00000170919	ENST00000520924	ATP5F1A	ENSG00000152234	ENST00000282050	-0.1355	1	-	READ
ENSG00000170919	ENST00000520924	ATP5F1A	ENSG00000152234	ENST00000590665	-0.1355	1	-	READ
ENSG00000170919	ENST00000520924	ATP5F1A	ENSG00000152234	ENST00000592364	-0.1048	1	-	READ
ENSG00000170919	ENST00000618947	NANS	ENSG00000095380	ENST00000210444	-0.7771	205	BRCA	-
ENSG00000170919	ENST00000618947	TPM3	ENSG00000143549	ENST00000302206	-0.2516	36	BRCA	-
ENSG00000170919	ENST00000618947	ALDOA	ENSG00000149925	ENST00000338110	-0.1139	1	BRCA	-
ENSG00000170919	ENST00000618947	ALDOA	ENSG00000149925	ENST00000627059	-0.118	1	BRCA	-
ENSG00000170919	ENST00000618947	ALDOA	ENSG00000149925	ENST00000395248	-0.118	1	BRCA	-
ENSG00000170919	ENST00000618947	ALDOA	ENSG00000149925	ENST00000566897	-0.1056	41	BRCA	-
ENSG00000170919	ENST00000618947	ALDOA	ENSG00000149925	ENST00000569545	-0.235	124	BRCA	-
ENSG00000170919	ENST00000618947	ALDOA	ENSG00000149925	ENST00000563060	-0.1139	1	BRCA	-
ENSG00000170919	ENST00000618947	ALDOA	ENSG00000149925	ENST00000412304	-0.1056	43	BRCA	-
ENSG00000170919	ENST00000618947	ALDOA	ENSG00000149925	ENST00000564546	-0.118	1	BRCA	-
ENSG00000170919	ENST00000618947	ALDOA	ENSG00000149925	ENST00000564595	-0.1056	43	BRCA	-
ENSG00000170919	ENST00000618947	ALDOA	ENSG00000149925	ENST00000569798	-0.1007	51	BRCA	-
ENSG00000170919	ENST00000618947	ALDOA	ENSG00000149925	ENST00000565355	-0.1174	82	BRCA	-
ENSG00000170919	ENST00000618947	BRI3BP	ENSG00000184992	ENST00000341446	-0.212	1	BRCA	-
ENSG00000170919	ENST00000618947	ATP5F1A	ENSG00000152234	ENST00000593152	-0.1355	1	-	READ
ENSG00000170919	ENST00000618947	ATP5F1A	ENSG00000152234	ENST00000282050	-0.1355	1	-	READ
ENSG00000170919	ENST00000618947	ATP5F1A	ENSG00000152234	ENST00000590665	-0.1355	1	-	READ
ENSG00000170919	ENST00000521507	NANS	ENSG00000095380	ENST00000210444	-0.88	31	BRCA	-
ENSG00000170919	ENST00000521507	TPM3	ENSG00000143549	ENST00000302206	-0.2516	5	BRCA	-
ENSG00000170919	ENST00000521507	TPM3	ENSG00000143549	ENST00000509601	-0.2069	234	BRCA	-
ENSG00000170919	ENST00000521507	ALDOA	ENSG00000149925	ENST00000338110	-0.1161	98	BRCA	-
ENSG00000170919	ENST00000521507	ALDOA	ENSG00000149925	ENST00000627059	-0.1161	92	BRCA	-
ENSG00000170919	ENST00000521507	ALDOA	ENSG00000149925	ENST00000395248	-0.1161	92	BRCA	-
ENSG00000170919	ENST00000521507	ALDOA	ENSG00000149925	ENST00000566897	-0.1161	99	BRCA	-
ENSG00000170919	ENST00000521507	ALDOA	ENSG00000149925	ENST00000569545	-0.235	93	BRCA	-
ENSG00000170919	ENST00000521507	ALDOA	ENSG00000149925	ENST00000563060	-0.1161	98	BRCA	-
ENSG00000170919	ENST00000521507	ALDOA	ENSG00000149925	ENST00000412304	-0.1085	101	BRCA	-
ENSG00000170919	ENST00000521507	ALDOA	ENSG00000149925	ENST00000564546	-0.1161	92	BRCA	-
ENSG00000170919	ENST00000521507	ALDOA	ENSG00000149925	ENST00000564595	-0.1085	101	BRCA	-
ENSG00000170919	ENST00000521507	ALDOA	ENSG00000149925	ENST00000395240	-0.1399	1	BRCA	-
ENSG00000170919	ENST00000521507	ALDOA	ENSG00000149925	ENST00000565355	-0.1545	95	BRCA	-
ENSG00000170919	ENST00000521507	BRI3BP	ENSG00000184992	ENST00000341446	-0.1597	1	BRCA	-
ENSG00000170919	ENST00000521507	SQOR	ENSG00000137767	ENST00000565997	-0.1437	275	-	READ
ENSG00000170919	ENST00000523445	NANS	ENSG00000095380	ENST00000210444	-0.8387	250	BRCA	-
ENSG00000170919	ENST00000523445	TPM3	ENSG00000143549	ENST00000302206	-0.2375	112	BRCA	-
ENSG00000170919	ENST00000523445	ALDOA	ENSG00000149925	ENST00000338110	-0.136	115	BRCA	-
ENSG00000170919	ENST00000523445	ALDOA	ENSG00000149925	ENST00000627059	-0.1459	115	BRCA	-
ENSG00000170919	ENST00000523445	ALDOA	ENSG00000149925	ENST00000395248	-0.1459	115	BRCA	-
ENSG00000170919	ENST00000523445	ALDOA	ENSG00000149925	ENST00000566897	-0.1003	184	BRCA	-
ENSG00000170919	ENST00000523445	ALDOA	ENSG00000149925	ENST00000569545	-0.3162	129	BRCA	-
ENSG00000170919	ENST00000523445	ALDOA	ENSG00000149925	ENST00000563060	-0.136	115	BRCA	-
ENSG00000170919	ENST00000523445	ALDOA	ENSG00000149925	ENST00000564546	-0.1459	115	BRCA	-
ENSG00000170919	ENST00000523445	ALDOA	ENSG00000149925	ENST00000395240	-0.1211	113	BRCA	-
ENSG00000170919	ENST00000523445	ALDOA	ENSG00000149925	ENST00000565355	-0.1997	174	BRCA	-
ENSG00000170919	ENST00000523445	BRI3BP	ENSG00000184992	ENST00000341446	-0.1058	1	BRCA	-
ENSG00000170919	ENST00000523445	ATP5F1A	ENSG00000152234	ENST00000592364	-0.1123	635	-	READ
ENSG00000170919	ENST00000522845	NANS	ENSG00000095380	ENST00000210444	-0.2106	184	BRCA	-
ENSG00000170919	ENST00000522845	TPM3	ENSG00000143549	ENST00000302206	-0.1198	101	BRCA	-
ENSG00000170919	ENST00000522845	TPM3	ENSG00000143549	ENST00000509601	-0.2069	91	BRCA	-
ENSG00000170919	ENST00000522845	ALDOA	ENSG00000149925	ENST00000569545	-0.9386	215	BRCA	-
ENSG00000170919	ENST00000522845	ALDOA	ENSG00000149925	ENST00000395240	-0.1307	176	BRCA	-
ENSG00000170919	ENST00000522845	SQOR	ENSG00000137767	ENST00000565997	-0.1437	132	-	READ
ENSG00000170919	ENST00000434849	NANS	ENSG00000095380	ENST00000210444	-0.5491	1410	BRCA	-
ENSG00000170919	ENST00000434849	TPM3	ENSG00000143549	ENST00000271850	-0.1029	676	BRCA	-
ENSG00000170919	ENST00000434849	TPM3	ENSG00000143549	ENST00000302206	-0.2845	1606	BRCA	-
ENSG00000170919	ENST00000434849	ALDOA	ENSG00000149925	ENST00000338110	-0.1199	512	BRCA	-
ENSG00000170919	ENST00000434849	ALDOA	ENSG00000149925	ENST00000627059	-0.1069	1619	BRCA	-
ENSG00000170919	ENST00000434849	ALDOA	ENSG00000149925	ENST00000395248	-0.1069	1619	BRCA	-
ENSG00000170919	ENST00000434849	ALDOA	ENSG00000149925	ENST00000566897	-0.1175	1590	BRCA	-
ENSG00000170919	ENST00000434849	ALDOA	ENSG00000149925	ENST00000569545	-0.3588	1615	BRCA	-
ENSG00000170919	ENST00000434849	ALDOA	ENSG00000149925	ENST00000563060	-0.1199	512	BRCA	-
ENSG00000170919	ENST00000434849	ALDOA	ENSG00000149925	ENST00000412304	-0.1303	1590	BRCA	-
ENSG00000170919	ENST00000434849	ALDOA	ENSG00000149925	ENST00000564546	-0.1069	1619	BRCA	-
ENSG00000170919	ENST00000434849	ALDOA	ENSG00000149925	ENST00000564595	-0.1303	1590	BRCA	-
ENSG00000170919	ENST00000434849	ALDOA	ENSG00000149925	ENST00000569798	-0.1122	1491	BRCA	-
ENSG00000170919	ENST00000434849	ALDOA	ENSG00000149925	ENST00000395240	-0.1547	1590	BRCA	-
ENSG00000170919	ENST00000434849	ALDOA	ENSG00000149925	ENST00000565355	-0.1369	1640	BRCA	-
ENSG00000170919	ENST00000434849	ATP5F1A	ENSG00000152234	ENST00000593152	-0.1127	424	-	READ
ENSG00000170919	ENST00000434849	ATP5F1A	ENSG00000152234	ENST00000282050	-0.1127	424	-	READ
ENSG00000170919	ENST00000434849	ATP5F1A	ENSG00000152234	ENST00000590665	-0.1043	430	-	READ
ENSG00000170919	ENST00000434849	SQOR	ENSG00000137767	ENST00000566934	-0.1019	484	-	READ
ENSG00000170919	ENST00000520585	NANS	ENSG00000095380	ENST00000210444	-0.8	180	BRCA	-
ENSG00000170919	ENST00000520585	TPM3	ENSG00000143549	ENST00000302206	-0.2515	716	BRCA	-
ENSG00000170919	ENST00000520585	TPM3	ENSG00000143549	ENST00000509601	-0.1064	652	BRCA	-
ENSG00000170919	ENST00000520585	ALDOA	ENSG00000149925	ENST00000338110	-0.1018	192	BRCA	-
ENSG00000170919	ENST00000520585	ALDOA	ENSG00000149925	ENST00000569545	-0.4406	680	BRCA	-
ENSG00000170919	ENST00000520585	ALDOA	ENSG00000149925	ENST00000563060	-0.1018	192	BRCA	-
ENSG00000170919	ENST00000520585	ALDOA	ENSG00000149925	ENST00000395240	-0.1037	226	BRCA	-
ENSG00000170919	ENST00000520585	ALDOA	ENSG00000149925	ENST00000565355	-0.2356	714	BRCA	-
ENSG00000170919	ENST00000520585	SQOR	ENSG00000137767	ENST00000566934	-0.3063	739	-	READ
ENSG00000170919	ENST00000522673	NANS	ENSG00000095380	ENST00000210444	-0.845	1315	BRCA	-
ENSG00000170919	ENST00000522673	TPM3	ENSG00000143549	ENST00000302206	-0.329	1155	BRCA	-
ENSG00000170919	ENST00000522673	TPM3	ENSG00000143549	ENST00000323144	-0.1142	926	BRCA	-
ENSG00000170919	ENST00000522673	TPM3	ENSG00000143549	ENST00000509601	-0.1062	1049	BRCA	-
ENSG00000170919	ENST00000522673	ALDOA	ENSG00000149925	ENST00000338110	-0.2044	1056	BRCA	-
ENSG00000170919	ENST00000522673	ALDOA	ENSG00000149925	ENST00000627059	-0.2044	1056	BRCA	-
ENSG00000170919	ENST00000522673	ALDOA	ENSG00000149925	ENST00000395248	-0.2044	1056	BRCA	-
ENSG00000170919	ENST00000522673	ALDOA	ENSG00000149925	ENST00000566897	-0.2044	1056	BRCA	-
ENSG00000170919	ENST00000522673	ALDOA	ENSG00000149925	ENST00000569545	-0.2937	988	BRCA	-
ENSG00000170919	ENST00000522673	ALDOA	ENSG00000149925	ENST00000563060	-0.2044	1056	BRCA	-
ENSG00000170919	ENST00000522673	ALDOA	ENSG00000149925	ENST00000412304	-0.2044	1056	BRCA	-
ENSG00000170919	ENST00000522673	ALDOA	ENSG00000149925	ENST00000564546	-0.2044	1056	BRCA	-
ENSG00000170919	ENST00000522673	ALDOA	ENSG00000149925	ENST00000564595	-0.2044	1056	BRCA	-
ENSG00000170919	ENST00000522673	ALDOA	ENSG00000149925	ENST00000569798	-0.1508	1010	BRCA	-
ENSG00000170919	ENST00000522673	ALDOA	ENSG00000149925	ENST00000395240	-0.2044	1056	BRCA	-
ENSG00000170919	ENST00000522673	ALDOA	ENSG00000149925	ENST00000565355	-0.1684	701	BRCA	-
ENSG00000170919	ENST00000522673	ATP5F1A	ENSG00000152234	ENST00000398752	-0.1148	732	-	READ
ENSG00000170919	ENST00000522673	ATP5F1A	ENSG00000152234	ENST00000592364	-0.1078	1016	-	READ
ENSG00000170919	ENST00000522673	SQOR	ENSG00000137767	ENST00000566934	-0.142	726	-	READ
ENSG00000170919	ENST00000519454	NANS	ENSG00000095380	ENST00000210444	-0.4278	662	BRCA	-
ENSG00000170919	ENST00000519454	TPM3	ENSG00000143549	ENST00000302206	-0.2515	458	BRCA	-
ENSG00000170919	ENST00000519454	ALDOA	ENSG00000149925	ENST00000338110	-0.1148	397	BRCA	-
ENSG00000170919	ENST00000519454	ALDOA	ENSG00000149925	ENST00000627059	-0.1148	397	BRCA	-
ENSG00000170919	ENST00000519454	ALDOA	ENSG00000149925	ENST00000395248	-0.1148	397	BRCA	-
ENSG00000170919	ENST00000519454	ALDOA	ENSG00000149925	ENST00000566897	-0.1148	397	BRCA	-
ENSG00000170919	ENST00000519454	ALDOA	ENSG00000149925	ENST00000569545	-0.2779	651	BRCA	-
ENSG00000170919	ENST00000519454	ALDOA	ENSG00000149925	ENST00000563060	-0.1148	397	BRCA	-
ENSG00000170919	ENST00000519454	ALDOA	ENSG00000149925	ENST00000412304	-0.1202	397	BRCA	-
ENSG00000170919	ENST00000519454	ALDOA	ENSG00000149925	ENST00000564546	-0.1148	397	BRCA	-
ENSG00000170919	ENST00000519454	ALDOA	ENSG00000149925	ENST00000564595	-0.1202	397	BRCA	-
ENSG00000170919	ENST00000519454	ALDOA	ENSG00000149925	ENST00000395240	-0.1348	397	BRCA	-
ENSG00000170919	ENST00000519454	ALDOA	ENSG00000149925	ENST00000565355	-0.1684	456	BRCA	-
ENSG00000170919	ENST00000519454	SQOR	ENSG00000137767	ENST00000566934	-0.142	481	-	READ
ENSG00000170919	ENST00000520432	NANS	ENSG00000095380	ENST00000210444	-0.4278	655	BRCA	-
ENSG00000170919	ENST00000520432	TPM3	ENSG00000143549	ENST00000302206	-0.3145	816	BRCA	-
ENSG00000170919	ENST00000520432	TPM3	ENSG00000143549	ENST00000323144	-0.1093	674	BRCA	-
ENSG00000170919	ENST00000520432	ALDOA	ENSG00000149925	ENST00000338110	-0.1042	638	BRCA	-
ENSG00000170919	ENST00000520432	ALDOA	ENSG00000149925	ENST00000627059	-0.1298	718	BRCA	-
ENSG00000170919	ENST00000520432	ALDOA	ENSG00000149925	ENST00000395248	-0.1298	718	BRCA	-
ENSG00000170919	ENST00000520432	ALDOA	ENSG00000149925	ENST00000566897	-0.1439	725	BRCA	-
ENSG00000170919	ENST00000520432	ALDOA	ENSG00000149925	ENST00000569545	-0.2937	736	BRCA	-
ENSG00000170919	ENST00000520432	ALDOA	ENSG00000149925	ENST00000563060	-0.1042	638	BRCA	-
ENSG00000170919	ENST00000520432	ALDOA	ENSG00000149925	ENST00000412304	-0.1439	727	BRCA	-
ENSG00000170919	ENST00000520432	ALDOA	ENSG00000149925	ENST00000564546	-0.1298	718	BRCA	-
ENSG00000170919	ENST00000520432	ALDOA	ENSG00000149925	ENST00000564595	-0.1439	727	BRCA	-
ENSG00000170919	ENST00000520432	ALDOA	ENSG00000149925	ENST00000569798	-0.1397	665	BRCA	-
ENSG00000170919	ENST00000520432	ALDOA	ENSG00000149925	ENST00000395240	-0.1538	711	BRCA	-
ENSG00000170919	ENST00000520432	ALDOA	ENSG00000149925	ENST00000565355	-0.1415	721	BRCA	-
ENSG00000170919	ENST00000520432	ATP5F1A	ENSG00000152234	ENST00000585650	-0.151	719	-	READ
ENSG00000170919	ENST00000520432	SQOR	ENSG00000137767	ENST00000260324	-0.1404	761	-	READ
ENSG00000170919	ENST00000330825	NANS	ENSG00000095380	ENST00000210444	-0.88	574	BRCA	-
ENSG00000170919	ENST00000330825	TPM3	ENSG00000143549	ENST00000302206	-0.329	2752	BRCA	-
ENSG00000170919	ENST00000330825	TPM3	ENSG00000143549	ENST00000323144	-0.1142	2523	BRCA	-
ENSG00000170919	ENST00000330825	TPM3	ENSG00000143549	ENST00000509601	-0.1103	828	BRCA	-
ENSG00000170919	ENST00000330825	ALDOA	ENSG00000149925	ENST00000338110	-0.2044	2653	BRCA	-
ENSG00000170919	ENST00000330825	ALDOA	ENSG00000149925	ENST00000627059	-0.2044	2653	BRCA	-
ENSG00000170919	ENST00000330825	ALDOA	ENSG00000149925	ENST00000395248	-0.2044	2653	BRCA	-
ENSG00000170919	ENST00000330825	ALDOA	ENSG00000149925	ENST00000566897	-0.2044	2653	BRCA	-
ENSG00000170919	ENST00000330825	ALDOA	ENSG00000149925	ENST00000569545	-0.2937	2585	BRCA	-
ENSG00000170919	ENST00000330825	ALDOA	ENSG00000149925	ENST00000563060	-0.2044	2653	BRCA	-
ENSG00000170919	ENST00000330825	ALDOA	ENSG00000149925	ENST00000412304	-0.2044	2653	BRCA	-
ENSG00000170919	ENST00000330825	ALDOA	ENSG00000149925	ENST00000564546	-0.2044	2653	BRCA	-
ENSG00000170919	ENST00000330825	ALDOA	ENSG00000149925	ENST00000564595	-0.2044	2653	BRCA	-
ENSG00000170919	ENST00000330825	ALDOA	ENSG00000149925	ENST00000569798	-0.1508	2607	BRCA	-
ENSG00000170919	ENST00000330825	ALDOA	ENSG00000149925	ENST00000395240	-0.2044	2653	BRCA	-
ENSG00000170919	ENST00000330825	ALDOA	ENSG00000149925	ENST00000565355	-0.1684	2298	BRCA	-
ENSG00000170919	ENST00000330825	ATP5F1A	ENSG00000152234	ENST00000592364	-0.1171	2613	-	READ
ENSG00000170919	ENST00000330825	SQOR	ENSG00000137767	ENST00000566934	-0.142	2323	-	READ
ENSG00000170919	ENST00000619457	NANS	ENSG00000095380	ENST00000210444	-0.4278	106	BRCA	-
ENSG00000170919	ENST00000619457	TPM3	ENSG00000143549	ENST00000302206	-0.3145	267	BRCA	-
ENSG00000170919	ENST00000619457	TPM3	ENSG00000143549	ENST00000323144	-0.105	125	BRCA	-
ENSG00000170919	ENST00000619457	ALDOA	ENSG00000149925	ENST00000338110	-0.2084	255	BRCA	-
ENSG00000170919	ENST00000619457	ALDOA	ENSG00000149925	ENST00000627059	-0.1131	169	BRCA	-
ENSG00000170919	ENST00000619457	ALDOA	ENSG00000149925	ENST00000395248	-0.1131	169	BRCA	-
ENSG00000170919	ENST00000619457	ALDOA	ENSG00000149925	ENST00000566897	-0.2084	255	BRCA	-
ENSG00000170919	ENST00000619457	ALDOA	ENSG00000149925	ENST00000569545	-0.2937	187	BRCA	-
ENSG00000170919	ENST00000619457	ALDOA	ENSG00000149925	ENST00000563060	-0.2084	255	BRCA	-
ENSG00000170919	ENST00000619457	ALDOA	ENSG00000149925	ENST00000412304	-0.2084	255	BRCA	-
ENSG00000170919	ENST00000619457	ALDOA	ENSG00000149925	ENST00000564546	-0.1131	169	BRCA	-
ENSG00000170919	ENST00000619457	ALDOA	ENSG00000149925	ENST00000564595	-0.2084	255	BRCA	-
ENSG00000170919	ENST00000619457	ALDOA	ENSG00000149925	ENST00000569798	-0.1395	116	BRCA	-
ENSG00000170919	ENST00000619457	ALDOA	ENSG00000149925	ENST00000395240	-0.2084	255	BRCA	-
ENSG00000170919	ENST00000619457	ALDOA	ENSG00000149925	ENST00000565355	-0.3276	213	BRCA	-
ENSG00000170919	ENST00000619457	ATP5F1A	ENSG00000152234	ENST00000592364	-0.1103	151	-	READ
ENSG00000170919	ENST00000619457	ATP5F1A	ENSG00000152234	ENST00000591981	-0.1059	45	-	READ
ENSG00000170919	ENST00000619457	SQOR	ENSG00000137767	ENST00000260324	-0.1404	212	-	READ
ENSG00000170919	ENST00000619457	SQOR	ENSG00000137767	ENST00000566934	-0.1105	279	-	READ
ENSG00000170919	ENST00000379050	NANS	ENSG00000095380	ENST00000210444	-0.845	601	BRCA	-
ENSG00000170919	ENST00000379050	TPM3	ENSG00000143549	ENST00000302206	-0.329	441	BRCA	-
ENSG00000170919	ENST00000379050	TPM3	ENSG00000143549	ENST00000323144	-0.1142	212	BRCA	-
ENSG00000170919	ENST00000379050	TPM3	ENSG00000143549	ENST00000509601	-0.1062	335	BRCA	-
ENSG00000170919	ENST00000379050	ALDOA	ENSG00000149925	ENST00000338110	-0.2044	342	BRCA	-
ENSG00000170919	ENST00000379050	ALDOA	ENSG00000149925	ENST00000627059	-0.2044	342	BRCA	-
ENSG00000170919	ENST00000379050	ALDOA	ENSG00000149925	ENST00000395248	-0.2044	342	BRCA	-
ENSG00000170919	ENST00000379050	ALDOA	ENSG00000149925	ENST00000566897	-0.2044	342	BRCA	-
ENSG00000170919	ENST00000379050	ALDOA	ENSG00000149925	ENST00000569545	-0.2937	274	BRCA	-
ENSG00000170919	ENST00000379050	ALDOA	ENSG00000149925	ENST00000563060	-0.2044	342	BRCA	-
ENSG00000170919	ENST00000379050	ALDOA	ENSG00000149925	ENST00000412304	-0.2044	342	BRCA	-
ENSG00000170919	ENST00000379050	ALDOA	ENSG00000149925	ENST00000564546	-0.2044	342	BRCA	-
ENSG00000170919	ENST00000379050	ALDOA	ENSG00000149925	ENST00000564595	-0.2044	342	BRCA	-
ENSG00000170919	ENST00000379050	ALDOA	ENSG00000149925	ENST00000569798	-0.1508	296	BRCA	-
ENSG00000170919	ENST00000379050	ALDOA	ENSG00000149925	ENST00000395240	-0.2044	342	BRCA	-
ENSG00000170919	ENST00000379050	ALDOA	ENSG00000149925	ENST00000565355	-0.179	31	BRCA	-
ENSG00000170919	ENST00000379050	ATP5F1A	ENSG00000152234	ENST00000592364	-0.1078	302	-	READ
ENSG00000174365	ENST00000453698	RAB27A	ENSG00000069974	ENST00000564609	-0.1207	73	-	COAD,READ
ENSG00000174365	ENST00000453698	RAB27A	ENSG00000069974	ENST00000569493	-0.1207	73	-	COAD,READ
ENSG00000174365	ENST00000453698	KLHL5	ENSG00000109790	ENST00000515612	-0.1926	416	-	READ
ENSG00000174365	ENST00000400436	RAB27A	ENSG00000069974	ENST00000564609	-0.1104	1	-	COAD,READ
ENSG00000174365	ENST00000400436	RAB27A	ENSG00000069974	ENST00000569493	-0.1104	1	-	COAD,READ
ENSG00000174365	ENST00000400436	KLHL5	ENSG00000109790	ENST00000504108	-0.104	256	-	READ
ENSG00000174365	ENST00000400436	KLHL5	ENSG00000109790	ENST00000515612	-0.2454	983	-	READ
ENSG00000174365	ENST00000483342	KLHL5	ENSG00000109790	ENST00000504108	-0.104	225	-	READ
ENSG00000174365	ENST00000483342	KLHL5	ENSG00000109790	ENST00000515612	-0.229	191	-	READ
ENSG00000174365	ENST00000421599	KLHL5	ENSG00000109790	ENST00000515612	-0.1926	303	-	READ
ENSG00000174365	ENST00000449351	KLHL5	ENSG00000109790	ENST00000515612	-1.1967	111	-	READ
ENSG00000174365	ENST00000420006	RAB27A	ENSG00000069974	ENST00000564609	-0.1051	55	-	COAD,READ
ENSG00000174365	ENST00000420006	RAB27A	ENSG00000069974	ENST00000569493	-0.1051	55	-	COAD,READ
ENSG00000174365	ENST00000420006	KLHL5	ENSG00000109790	ENST00000515612	-0.1926	284	-	READ
ENSG00000174365	ENST00000359074	KLHL5	ENSG00000109790	ENST00000515612	-0.1926	284	-	READ
ENSG00000174365	ENST00000440918	KLHL5	ENSG00000109790	ENST00000504108	-0.104	349	-	READ
ENSG00000174365	ENST00000440918	KLHL5	ENSG00000109790	ENST00000515612	-1.1967	96	-	READ
ENSG00000174365	ENST00000432153	KLHL5	ENSG00000109790	ENST00000504108	-0.104	501	-	READ
ENSG00000174365	ENST00000432153	KLHL5	ENSG00000109790	ENST00000515612	-0.1926	270	-	READ
ENSG00000174365	ENST00000437028	RAB27A	ENSG00000069974	ENST00000564609	-0.1202	564	-	COAD,READ
ENSG00000174365	ENST00000437028	KLHL5	ENSG00000109790	ENST00000515612	-0.1926	267	-	READ
ENSG00000174365	ENST00000434729	KLHL5	ENSG00000109790	ENST00000515612	-0.1926	237	-	READ
ENSG00000174365	ENST00000418383	RAB27A	ENSG00000069974	ENST00000564609	-0.12	1	-	COAD,READ
ENSG00000174365	ENST00000418383	RAB27A	ENSG00000069974	ENST00000569493	-0.12	1	-	COAD,READ
ENSG00000174365	ENST00000418383	KLHL5	ENSG00000109790	ENST00000504108	-0.104	23	-	READ
ENSG00000174365	ENST00000418383	KLHL5	ENSG00000109790	ENST00000515612	-0.4705	1	-	READ
ENSG00000174365	ENST00000457218	KLHL5	ENSG00000109790	ENST00000515612	-0.1595	443	-	READ
ENSG00000174365	ENST00000442419	KLHL5	ENSG00000109790	ENST00000515612	-0.1882	1	-	READ
ENSG00000174365	ENST00000444816	KLHL5	ENSG00000109790	ENST00000515612	-0.1595	184	-	READ
ENSG00000174365	ENST00000453698	PPP1R12A	ENSG00000058272	ENST00000550299	-0.1233	350	-	READ
ENSG00000174365	ENST00000453698	PPP1R12A	ENSG00000058272	ENST00000546369	-0.54	523	-	READ
ENSG00000174365	ENST00000453698	SOS2	ENSG00000100485	ENST00000543680	-0.4392	1186	-	COAD,READ
ENSG00000174365	ENST00000453698	SOS2	ENSG00000100485	ENST00000556452	-0.1653	391	-	COAD,READ
ENSG00000174365	ENST00000453698	ANKRD12	ENSG00000101745	ENST00000581635	-0.1075	259	-	READ
ENSG00000174365	ENST00000453698	MTMR9	ENSG00000104643	ENST00000526292	-0.1141	238	-	READ
ENSG00000174365	ENST00000453698	DOCK8	ENSG00000107099	ENST00000469391	-0.1096	285	-	READ
ENSG00000174365	ENST00000400436	PPP1R12A	ENSG00000058272	ENST00000550299	-0.1269	1260	-	READ
ENSG00000174365	ENST00000400436	PPP1R12A	ENSG00000058272	ENST00000546369	-0.54	900	-	READ
ENSG00000174365	ENST00000400436	TMEM131	ENSG00000075568	ENST00000418629	-0.1207	811	-	COAD
ENSG00000174365	ENST00000400436	SOS2	ENSG00000100485	ENST00000543680	-0.303	338	-	COAD,READ
ENSG00000174365	ENST00000400436	SOS2	ENSG00000100485	ENST00000556452	-0.2059	2095	-	COAD,READ
ENSG00000174365	ENST00000400436	MTMR9	ENSG00000104643	ENST00000526292	-0.1028	252	-	READ
ENSG00000174365	ENST00000483342	PPP1R12A	ENSG00000058272	ENST00000550299	-0.1842	1248	-	READ
ENSG00000174365	ENST00000483342	PPP1R12A	ENSG00000058272	ENST00000546369	-0.54	869	-	READ
ENSG00000174365	ENST00000483342	TMEM131	ENSG00000075568	ENST00000418629	-0.1207	780	-	COAD
ENSG00000174365	ENST00000483342	FYB1	ENSG00000082074	ENST00000505428	-0.1148	443	-	READ
ENSG00000174365	ENST00000483342	FYB1	ENSG00000082074	ENST00000512982	-0.1148	443	-	READ
ENSG00000174365	ENST00000483342	SOS2	ENSG00000100485	ENST00000543680	-0.303	307	-	COAD,READ
ENSG00000174365	ENST00000483342	SOS2	ENSG00000100485	ENST00000556452	-0.217	251	-	COAD,READ
ENSG00000174365	ENST00000483342	MTMR9	ENSG00000104643	ENST00000526292	-0.1028	221	-	READ
ENSG00000174365	ENST00000421599	PPP1R12A	ENSG00000058272	ENST00000550299	-0.1233	237	-	READ
ENSG00000174365	ENST00000421599	PPP1R12A	ENSG00000058272	ENST00000546369	-0.54	410	-	READ
ENSG00000174365	ENST00000421599	FYB1	ENSG00000082074	ENST00000515010	-0.1154	1	-	READ
ENSG00000174365	ENST00000421599	FYB1	ENSG00000082074	ENST00000505428	-0.1154	1	-	READ
ENSG00000174365	ENST00000421599	FYB1	ENSG00000082074	ENST00000512982	-0.1154	1	-	READ
ENSG00000174365	ENST00000421599	SOS2	ENSG00000100485	ENST00000543680	-0.4392	910	-	COAD,READ
ENSG00000174365	ENST00000421599	SOS2	ENSG00000100485	ENST00000556452	-0.1653	278	-	COAD,READ
ENSG00000174365	ENST00000421599	ANKRD12	ENSG00000101745	ENST00000581635	-0.1075	146	-	READ
ENSG00000174365	ENST00000421599	MTMR9	ENSG00000104643	ENST00000526292	-0.1141	125	-	READ
ENSG00000174365	ENST00000421599	DOCK8	ENSG00000107099	ENST00000469391	-0.1096	172	-	READ
ENSG00000174365	ENST00000449351	PPP1R12A	ENSG00000058272	ENST00000550299	-0.1741	75	-	READ
ENSG00000174365	ENST00000449351	PPP1R12A	ENSG00000058272	ENST00000546369	-0.54	240	-	READ
ENSG00000174365	ENST00000449351	TMEM131	ENSG00000075568	ENST00000418629	-0.1207	151	-	COAD
ENSG00000174365	ENST00000449351	SOS2	ENSG00000100485	ENST00000543680	-0.4392	818	-	COAD,READ
ENSG00000174365	ENST00000449351	SOS2	ENSG00000100485	ENST00000556452	-0.2145	87	-	COAD,READ
ENSG00000174365	ENST00000420006	PPP1R12A	ENSG00000058272	ENST00000550299	-0.1233	218	-	READ
ENSG00000174365	ENST00000420006	PPP1R12A	ENSG00000058272	ENST00000546369	-0.54	391	-	READ
ENSG00000174365	ENST00000420006	FYB1	ENSG00000082074	ENST00000505428	-0.1154	1	-	READ
ENSG00000174365	ENST00000420006	FYB1	ENSG00000082074	ENST00000512982	-0.1154	1	-	READ
ENSG00000174365	ENST00000420006	SOS2	ENSG00000100485	ENST00000543680	-0.4392	648	-	COAD,READ
ENSG00000174365	ENST00000420006	SOS2	ENSG00000100485	ENST00000556452	-0.1653	259	-	COAD,READ
ENSG00000174365	ENST00000420006	ANKRD12	ENSG00000101745	ENST00000581635	-0.1075	127	-	READ
ENSG00000174365	ENST00000420006	MTMR9	ENSG00000104643	ENST00000526292	-0.1141	106	-	READ
ENSG00000174365	ENST00000420006	DOCK8	ENSG00000107099	ENST00000469391	-0.1096	153	-	READ
ENSG00000174365	ENST00000359074	PPP1R12A	ENSG00000058272	ENST00000550299	-0.1233	218	-	READ
ENSG00000174365	ENST00000359074	PPP1R12A	ENSG00000058272	ENST00000546369	-0.54	391	-	READ
ENSG00000174365	ENST00000359074	FYB1	ENSG00000082074	ENST00000515010	-0.1154	1	-	READ
ENSG00000174365	ENST00000359074	FYB1	ENSG00000082074	ENST00000505428	-0.1154	1	-	READ
ENSG00000174365	ENST00000359074	FYB1	ENSG00000082074	ENST00000512982	-0.1154	1	-	READ
ENSG00000174365	ENST00000359074	SOS2	ENSG00000100485	ENST00000543680	-0.4392	895	-	COAD,READ
ENSG00000174365	ENST00000359074	SOS2	ENSG00000100485	ENST00000556452	-0.1653	259	-	COAD,READ
ENSG00000174365	ENST00000359074	ANKRD12	ENSG00000101745	ENST00000581635	-0.1075	127	-	READ
ENSG00000174365	ENST00000359074	MTMR9	ENSG00000104643	ENST00000526292	-0.1141	106	-	READ
ENSG00000174365	ENST00000359074	DOCK8	ENSG00000107099	ENST00000469391	-0.1096	153	-	READ
ENSG00000174365	ENST00000440918	PPP1R12A	ENSG00000058272	ENST00000550299	-0.1741	60	-	READ
ENSG00000174365	ENST00000440918	PPP1R12A	ENSG00000058272	ENST00000546369	-0.54	225	-	READ
ENSG00000174365	ENST00000440918	TMEM131	ENSG00000075568	ENST00000418629	-0.1207	136	-	COAD
ENSG00000174365	ENST00000440918	FYB1	ENSG00000082074	ENST00000515010	-0.1154	1	-	READ
ENSG00000174365	ENST00000440918	FYB1	ENSG00000082074	ENST00000505428	-0.1154	1	-	READ
ENSG00000174365	ENST00000440918	FYB1	ENSG00000082074	ENST00000512982	-0.1154	1	-	READ
ENSG00000174365	ENST00000440918	SOS2	ENSG00000100485	ENST00000543680	-0.2889	64	-	COAD,READ
ENSG00000174365	ENST00000440918	SOS2	ENSG00000100485	ENST00000556452	-0.2145	72	-	COAD,READ
ENSG00000174365	ENST00000440918	SMCHD1	ENSG00000101596	ENST00000585229	-0.1308	391	-	READ
ENSG00000174365	ENST00000432153	PPP1R12A	ENSG00000058272	ENST00000550299	-0.1233	204	-	READ
ENSG00000174365	ENST00000432153	PPP1R12A	ENSG00000058272	ENST00000546369	-0.54	377	-	READ
ENSG00000174365	ENST00000432153	FYB1	ENSG00000082074	ENST00000515010	-0.1331	1	-	READ
ENSG00000174365	ENST00000432153	FYB1	ENSG00000082074	ENST00000505428	-0.1331	1	-	READ
ENSG00000174365	ENST00000432153	FYB1	ENSG00000082074	ENST00000512982	-0.1331	1	-	READ
ENSG00000174365	ENST00000432153	SOS2	ENSG00000100485	ENST00000543680	-0.4392	1045	-	COAD,READ
ENSG00000174365	ENST00000432153	SOS2	ENSG00000100485	ENST00000556452	-0.1653	245	-	COAD,READ
ENSG00000174365	ENST00000432153	ANKRD12	ENSG00000101745	ENST00000581635	-0.1075	113	-	READ
ENSG00000174365	ENST00000432153	MTMR9	ENSG00000104643	ENST00000526292	-0.1141	92	-	READ
ENSG00000174365	ENST00000432153	DOCK8	ENSG00000107099	ENST00000469391	-0.1096	139	-	READ
ENSG00000174365	ENST00000437028	PPP1R12A	ENSG00000058272	ENST00000550299	-0.1233	201	-	READ
ENSG00000174365	ENST00000437028	PPP1R12A	ENSG00000058272	ENST00000546369	-0.54	374	-	READ
ENSG00000174365	ENST00000437028	FYB1	ENSG00000082074	ENST00000505428	-0.1331	1	-	READ
ENSG00000174365	ENST00000437028	FYB1	ENSG00000082074	ENST00000512982	-0.1331	1	-	READ
ENSG00000174365	ENST00000437028	SOS2	ENSG00000100485	ENST00000543680	-0.4392	1033	-	COAD,READ
ENSG00000174365	ENST00000437028	SOS2	ENSG00000100485	ENST00000556452	-0.1653	242	-	COAD,READ
ENSG00000174365	ENST00000437028	ANKRD12	ENSG00000101745	ENST00000581635	-0.1075	110	-	READ
ENSG00000174365	ENST00000437028	MTMR9	ENSG00000104643	ENST00000526292	-0.1141	89	-	READ
ENSG00000174365	ENST00000437028	DOCK8	ENSG00000107099	ENST00000469391	-0.1096	136	-	READ
ENSG00000174365	ENST00000434729	PPP1R12A	ENSG00000058272	ENST00000550299	-0.1233	171	-	READ
ENSG00000174365	ENST00000434729	PPP1R12A	ENSG00000058272	ENST00000546369	-0.54	344	-	READ
ENSG00000174365	ENST00000434729	SOS2	ENSG00000100485	ENST00000543680	-0.4392	922	-	COAD,READ
ENSG00000174365	ENST00000434729	SOS2	ENSG00000100485	ENST00000556452	-0.1653	212	-	COAD,READ
ENSG00000174365	ENST00000434729	ANKRD12	ENSG00000101745	ENST00000581635	-0.1075	80	-	READ
ENSG00000174365	ENST00000434729	MTMR9	ENSG00000104643	ENST00000526292	-0.1141	59	-	READ
ENSG00000174365	ENST00000434729	DOCK8	ENSG00000107099	ENST00000469391	-0.1096	106	-	READ
ENSG00000174365	ENST00000418383	PPP1R12A	ENSG00000058272	ENST00000550299	-0.112	41	-	READ
ENSG00000174365	ENST00000418383	PPP1R12A	ENSG00000058272	ENST00000546369	-0.54	667	-	READ
ENSG00000174365	ENST00000418383	TMEM131	ENSG00000075568	ENST00000418629	-0.1207	578	-	COAD
ENSG00000174365	ENST00000418383	FYB1	ENSG00000082074	ENST00000505428	-0.1148	241	-	READ
ENSG00000174365	ENST00000418383	FYB1	ENSG00000082074	ENST00000512982	-0.1148	241	-	READ
ENSG00000174365	ENST00000418383	SOS2	ENSG00000100485	ENST00000543680	-0.303	105	-	COAD,READ
ENSG00000174365	ENST00000418383	SOS2	ENSG00000100485	ENST00000556452	-0.217	49	-	COAD,READ
ENSG00000174365	ENST00000418383	MTMR9	ENSG00000104643	ENST00000526292	-0.1028	19	-	READ
ENSG00000174365	ENST00000457218	PPP1R12A	ENSG00000058272	ENST00000550299	-0.1842	619	-	READ
ENSG00000174365	ENST00000457218	PPP1R12A	ENSG00000058272	ENST00000546369	-0.54	240	-	READ
ENSG00000174365	ENST00000457218	TMEM131	ENSG00000075568	ENST00000418629	-0.1207	151	-	COAD
ENSG00000174365	ENST00000457218	SOS2	ENSG00000100485	ENST00000543680	-0.1967	34	-	COAD,READ
ENSG00000174365	ENST00000457218	SOS2	ENSG00000100485	ENST00000556452	-0.104	481	-	COAD,READ
ENSG00000174365	ENST00000442419	PPP1R12A	ENSG00000058272	ENST00000550299	-0.1842	480	-	READ
ENSG00000174365	ENST00000442419	PPP1R12A	ENSG00000058272	ENST00000546369	-0.54	16	-	READ
ENSG00000174365	ENST00000442419	SOS2	ENSG00000100485	ENST00000543680	-0.4392	605	-	COAD,READ
ENSG00000174365	ENST00000442419	SOS2	ENSG00000100485	ENST00000556452	-0.1938	453	-	COAD,READ
ENSG00000174365	ENST00000444816	PPP1R12A	ENSG00000058272	ENST00000550299	-0.1842	360	-	READ
ENSG00000174365	ENST00000444816	PPP1R12A	ENSG00000058272	ENST00000546369	-0.54	565	-	READ
ENSG00000174365	ENST00000444816	TMEM131	ENSG00000075568	ENST00000418629	-0.1199	32	-	COAD
ENSG00000174365	ENST00000444816	SOS2	ENSG00000100485	ENST00000543680	-0.4392	485	-	COAD,READ
ENSG00000174365	ENST00000444816	SOS2	ENSG00000100485	ENST00000556452	-0.104	222	-	COAD,READ
ENSG00000174365	ENST00000453698	GALNT7	ENSG00000109586	ENST00000503213	-0.1914	599	-	READ
ENSG00000174365	ENST00000453698	GNPTAB	ENSG00000111670	ENST00000549940	-0.1527	820	-	READ
ENSG00000174365	ENST00000453698	GNPTAB	ENSG00000111670	ENST00000392919	-0.1215	58	-	READ
ENSG00000174365	ENST00000453698	GNPTAB	ENSG00000111670	ENST00000549165	-0.1128	438	-	READ
ENSG00000174365	ENST00000453698	TRAK2	ENSG00000115993	ENST00000430254	-0.1609	491	-	COAD,READ
ENSG00000174365	ENST00000453698	ABCD3	ENSG00000117528	ENST00000315713	-0.1417	1	-	COAD,READ
ENSG00000174365	ENST00000453698	VPS4B	ENSG00000119541	ENST00000591519	-0.2254	214	-	COAD,READ
ENSG00000174365	ENST00000453698	NCKAP1L	ENSG00000123338	ENST00000545638	-0.128	1	-	COAD,READ
ENSG00000174365	ENST00000453698	AHNAK	ENSG00000124942	ENST00000530124	-0.1388	62	-	COAD,READ
ENSG00000174365	ENST00000453698	PALLD	ENSG00000129116	ENST00000505667	-0.2096	332	-	COAD,READ
ENSG00000174365	ENST00000453698	PALLD	ENSG00000129116	ENST00000512127	-0.1838	295	-	COAD,READ
ENSG00000174365	ENST00000453698	PALLD	ENSG00000129116	ENST00000503290	-0.1101	715	-	COAD,READ
ENSG00000174365	ENST00000400436	GALNT7	ENSG00000109586	ENST00000503213	-0.1914	2014	-	READ
ENSG00000174365	ENST00000400436	GNPTAB	ENSG00000111670	ENST00000549940	-0.1273	730	-	READ
ENSG00000174365	ENST00000400436	GNPTAB	ENSG00000111670	ENST00000392919	-0.1215	1	-	READ
ENSG00000174365	ENST00000400436	GNPTAB	ENSG00000111670	ENST00000549165	-0.1211	815	-	READ
ENSG00000174365	ENST00000400436	TRAK2	ENSG00000115993	ENST00000430254	-0.1101	160	-	COAD,READ
ENSG00000174365	ENST00000400436	ABCD3	ENSG00000117528	ENST00000315713	-0.1248	467	-	COAD,READ
ENSG00000174365	ENST00000400436	VPS4B	ENSG00000119541	ENST00000591519	-0.2783	1315	-	COAD,READ
ENSG00000174365	ENST00000400436	NCKAP1L	ENSG00000123338	ENST00000545638	-0.1308	204	-	COAD,READ
ENSG00000174365	ENST00000400436	AHNAK	ENSG00000124942	ENST00000530124	-0.1591	1	-	COAD,READ
ENSG00000174365	ENST00000400436	AHNAK	ENSG00000124942	ENST00000257247	-0.1105	1884	-	COAD,READ
ENSG00000174365	ENST00000400436	PALLD	ENSG00000129116	ENST00000505667	-0.2334	1970	-	COAD,READ
ENSG00000174365	ENST00000400436	PALLD	ENSG00000129116	ENST00000512127	-0.1838	219	-	COAD,READ
ENSG00000174365	ENST00000400436	GIMAP6	ENSG00000133561	ENST00000493969	-0.1059	1	-	COAD,READ
ENSG00000174365	ENST00000483342	GALNT7	ENSG00000109586	ENST00000503213	-0.1914	945	-	READ
ENSG00000174365	ENST00000483342	UGDH	ENSG00000109814	ENST00000510881	-0.109	53	-	COAD,READ
ENSG00000174365	ENST00000483342	UGDH	ENSG00000109814	ENST00000503779	-0.115	65	-	COAD,READ
ENSG00000174365	ENST00000483342	GNPTAB	ENSG00000111670	ENST00000549940	-0.1273	699	-	READ
ENSG00000174365	ENST00000483342	GNPTAB	ENSG00000111670	ENST00000392919	-0.1303	1	-	READ
ENSG00000174365	ENST00000483342	GNPTAB	ENSG00000111670	ENST00000549165	-0.1128	784	-	READ
ENSG00000174365	ENST00000483342	TRAK2	ENSG00000115993	ENST00000430254	-0.1609	837	-	COAD,READ
ENSG00000174365	ENST00000483342	ABCD3	ENSG00000117528	ENST00000315713	-0.1248	436	-	COAD,READ
ENSG00000174365	ENST00000483342	VPS4B	ENSG00000119541	ENST00000591519	-0.2254	107	-	COAD,READ
ENSG00000174365	ENST00000483342	NCKAP1L	ENSG00000123338	ENST00000545638	-0.1308	173	-	COAD,READ
ENSG00000174365	ENST00000483342	AHNAK	ENSG00000124942	ENST00000530124	-0.1591	1	-	COAD,READ
ENSG00000174365	ENST00000483342	PALLD	ENSG00000129116	ENST00000505667	-0.2096	225	-	COAD,READ
ENSG00000174365	ENST00000483342	PALLD	ENSG00000129116	ENST00000512127	-0.1838	188	-	COAD,READ
ENSG00000174365	ENST00000421599	GALNT7	ENSG00000109586	ENST00000503213	-0.1914	482	-	READ
ENSG00000174365	ENST00000421599	UGDH	ENSG00000109814	ENST00000507089	-0.1103	581	-	COAD,READ
ENSG00000174365	ENST00000421599	GNPTAB	ENSG00000111670	ENST00000549940	-0.5438	629	-	READ
ENSG00000174365	ENST00000421599	GNPTAB	ENSG00000111670	ENST00000392919	-0.1303	1	-	READ
ENSG00000174365	ENST00000421599	GNPTAB	ENSG00000111670	ENST00000549165	-0.1211	325	-	READ
ENSG00000174365	ENST00000421599	SASH1	ENSG00000111961	ENST00000367467	-0.1144	1	-	READ
ENSG00000174365	ENST00000421599	SASH1	ENSG00000111961	ENST00000622663	-0.1144	1	-	READ
ENSG00000174365	ENST00000421599	TRAK2	ENSG00000115993	ENST00000430254	-0.1101	123	-	COAD,READ
ENSG00000174365	ENST00000421599	ABCD3	ENSG00000117528	ENST00000315713	-0.1345	20	-	COAD,READ
ENSG00000174365	ENST00000421599	VPS4B	ENSG00000119541	ENST00000591519	-0.2254	101	-	COAD,READ
ENSG00000174365	ENST00000421599	NCKAP1L	ENSG00000123338	ENST00000545638	-0.1195	8	-	COAD,READ
ENSG00000174365	ENST00000421599	PALLD	ENSG00000129116	ENST00000505667	-0.2096	219	-	COAD,READ
ENSG00000174365	ENST00000421599	PALLD	ENSG00000129116	ENST00000512127	-0.1838	182	-	COAD,READ
ENSG00000174365	ENST00000449351	GALNT7	ENSG00000109586	ENST00000503213	-0.1914	316	-	READ
ENSG00000174365	ENST00000449351	UGDH	ENSG00000109814	ENST00000507089	-0.1103	489	-	COAD,READ
ENSG00000174365	ENST00000449351	GNPTAB	ENSG00000111670	ENST00000549940	-0.5438	537	-	READ
ENSG00000174365	ENST00000449351	GNPTAB	ENSG00000111670	ENST00000549165	-0.1128	155	-	READ
ENSG00000174365	ENST00000449351	TRAK2	ENSG00000115993	ENST00000430254	-0.1609	208	-	COAD,READ
ENSG00000174365	ENST00000449351	ABCD3	ENSG00000117528	ENST00000315713	-0.1599	10	-	COAD,READ
ENSG00000174365	ENST00000449351	VPS4B	ENSG00000119541	ENST00000591519	-0.2254	91	-	COAD,READ
ENSG00000174365	ENST00000449351	NCKAP1L	ENSG00000123338	ENST00000545638	-0.3507	1	-	COAD,READ
ENSG00000174365	ENST00000449351	AHNAK	ENSG00000124942	ENST00000530124	-0.1313	1	-	COAD,READ
ENSG00000174365	ENST00000449351	AHNAK	ENSG00000124942	ENST00000257247	-0.1291	1	-	COAD,READ
ENSG00000174365	ENST00000449351	PALLD	ENSG00000129116	ENST00000505667	-0.2342	272	-	COAD,READ
ENSG00000174365	ENST00000449351	PALLD	ENSG00000129116	ENST00000512127	-0.1432	649	-	COAD,READ
ENSG00000174365	ENST00000449351	GIMAP6	ENSG00000133561	ENST00000493969	-0.1143	1	-	COAD,READ
ENSG00000174365	ENST00000420006	GALNT7	ENSG00000109586	ENST00000503213	-0.1914	467	-	READ
ENSG00000174365	ENST00000420006	GNPTAB	ENSG00000111670	ENST00000549940	-0.1463	221	-	READ
ENSG00000174365	ENST00000420006	GNPTAB	ENSG00000111670	ENST00000392919	-0.1224	1	-	READ
ENSG00000174365	ENST00000420006	GNPTAB	ENSG00000111670	ENST00000549165	-0.1128	306	-	READ
ENSG00000174365	ENST00000420006	SASH1	ENSG00000111961	ENST00000367467	-0.1126	1	-	READ
ENSG00000174365	ENST00000420006	SASH1	ENSG00000111961	ENST00000622663	-0.1126	1	-	READ
ENSG00000174365	ENST00000420006	TRAK2	ENSG00000115993	ENST00000430254	-0.1609	359	-	COAD,READ
ENSG00000174365	ENST00000420006	ABCD3	ENSG00000117528	ENST00000315713	-0.1345	1	-	COAD,READ
ENSG00000174365	ENST00000420006	VPS4B	ENSG00000119541	ENST00000591519	-0.2254	82	-	COAD,READ
ENSG00000174365	ENST00000420006	NCKAP1L	ENSG00000123338	ENST00000545638	-0.1257	396	-	COAD,READ
ENSG00000174365	ENST00000420006	AHNAK	ENSG00000124942	ENST00000257247	-0.106	340	-	COAD,READ
ENSG00000174365	ENST00000420006	PALLD	ENSG00000129116	ENST00000505667	-0.2096	200	-	COAD,READ
ENSG00000174365	ENST00000420006	PALLD	ENSG00000129116	ENST00000512127	-0.1838	163	-	COAD,READ
ENSG00000174365	ENST00000359074	GALNT7	ENSG00000109586	ENST00000503213	-0.1914	467	-	READ
ENSG00000174365	ENST00000359074	UGDH	ENSG00000109814	ENST00000507089	-0.1103	566	-	COAD,READ
ENSG00000174365	ENST00000359074	GNPTAB	ENSG00000111670	ENST00000549940	-0.5438	614	-	READ
ENSG00000174365	ENST00000359074	GNPTAB	ENSG00000111670	ENST00000392919	-0.1224	1	-	READ
ENSG00000174365	ENST00000359074	GNPTAB	ENSG00000111670	ENST00000549165	-0.1128	306	-	READ
ENSG00000174365	ENST00000359074	SASH1	ENSG00000111961	ENST00000367467	-0.1126	1	-	READ
ENSG00000174365	ENST00000359074	SASH1	ENSG00000111961	ENST00000622663	-0.1126	1	-	READ
ENSG00000174365	ENST00000359074	TRAK2	ENSG00000115993	ENST00000430254	-0.1609	359	-	COAD,READ
ENSG00000174365	ENST00000359074	ABCD3	ENSG00000117528	ENST00000315713	-0.1345	1	-	COAD,READ
ENSG00000174365	ENST00000359074	VPS4B	ENSG00000119541	ENST00000591519	-0.2254	82	-	COAD,READ
ENSG00000174365	ENST00000359074	NCKAP1L	ENSG00000123338	ENST00000545638	-0.1195	1	-	COAD,READ
ENSG00000174365	ENST00000359074	AHNAK	ENSG00000124942	ENST00000257247	-0.1074	340	-	COAD,READ
ENSG00000174365	ENST00000359074	PALLD	ENSG00000129116	ENST00000505667	-0.2096	200	-	COAD,READ
ENSG00000174365	ENST00000359074	PALLD	ENSG00000129116	ENST00000512127	-0.1838	163	-	COAD,READ
ENSG00000174365	ENST00000440918	GALNT7	ENSG00000109586	ENST00000503213	-0.1914	465	-	READ
ENSG00000174365	ENST00000440918	UGDH	ENSG00000109814	ENST00000507089	-0.1209	166	-	COAD,READ
ENSG00000174365	ENST00000440918	GNPTAB	ENSG00000111670	ENST00000549940	-0.1025	208	-	READ
ENSG00000174365	ENST00000440918	GNPTAB	ENSG00000111670	ENST00000549165	-0.1087	140	-	READ
ENSG00000174365	ENST00000440918	TRAK2	ENSG00000115993	ENST00000430254	-0.107	132	-	COAD,READ
ENSG00000174365	ENST00000440918	ABCD3	ENSG00000117528	ENST00000315713	-0.1245	1	-	COAD,READ
ENSG00000174365	ENST00000440918	VPS4B	ENSG00000119541	ENST00000591519	-0.2783	334	-	COAD,READ
ENSG00000174365	ENST00000440918	NCKAP1L	ENSG00000123338	ENST00000545638	-0.1089	75	-	COAD,READ
ENSG00000174365	ENST00000440918	AHNAK	ENSG00000124942	ENST00000530124	-0.141	1	-	COAD,READ
ENSG00000174365	ENST00000440918	AHNAK	ENSG00000124942	ENST00000257247	-0.1386	1	-	COAD,READ
ENSG00000174365	ENST00000440918	PALLD	ENSG00000129116	ENST00000505667	-0.1826	421	-	COAD,READ
ENSG00000174365	ENST00000440918	PALLD	ENSG00000129116	ENST00000512127	-0.1154	256	-	COAD,READ
ENSG00000174365	ENST00000440918	PALLD	ENSG00000129116	ENST00000503290	-0.1043	321	-	COAD,READ
ENSG00000174365	ENST00000432153	GALNT7	ENSG00000109586	ENST00000503213	-0.1914	617	-	READ
ENSG00000174365	ENST00000432153	UGDH	ENSG00000109814	ENST00000507089	-0.1103	716	-	COAD,READ
ENSG00000174365	ENST00000432153	GNPTAB	ENSG00000111670	ENST00000549940	-0.5438	764	-	READ
ENSG00000174365	ENST00000432153	GNPTAB	ENSG00000111670	ENST00000392919	-0.1212	1	-	READ
ENSG00000174365	ENST00000432153	GNPTAB	ENSG00000111670	ENST00000549165	-0.1087	292	-	READ
ENSG00000174365	ENST00000432153	SASH1	ENSG00000111961	ENST00000367467	-0.1126	1	-	READ
ENSG00000174365	ENST00000432153	SASH1	ENSG00000111961	ENST00000622663	-0.1126	1	-	READ
ENSG00000174365	ENST00000432153	TRAK2	ENSG00000115993	ENST00000430254	-0.1101	90	-	COAD,READ
ENSG00000174365	ENST00000432153	ABCD3	ENSG00000117528	ENST00000315713	-0.1345	1	-	COAD,READ
ENSG00000174365	ENST00000432153	VPS4B	ENSG00000119541	ENST00000591519	-0.2783	486	-	COAD,READ
ENSG00000174365	ENST00000432153	NCKAP1L	ENSG00000123338	ENST00000545638	-0.1171	209	-	COAD,READ
ENSG00000174365	ENST00000432153	PALLD	ENSG00000129116	ENST00000505667	-0.2096	186	-	COAD,READ
ENSG00000174365	ENST00000432153	PALLD	ENSG00000129116	ENST00000512127	-0.1838	149	-	COAD,READ
ENSG00000174365	ENST00000432153	PALLD	ENSG00000129116	ENST00000503290	-0.1043	473	-	COAD,READ
ENSG00000174365	ENST00000437028	GALNT7	ENSG00000109586	ENST00000503213	-0.1914	446	-	READ
ENSG00000174365	ENST00000437028	GNPTAB	ENSG00000111670	ENST00000549940	-0.1527	667	-	READ
ENSG00000174365	ENST00000437028	GNPTAB	ENSG00000111670	ENST00000392919	-0.1212	1	-	READ
ENSG00000174365	ENST00000437028	GNPTAB	ENSG00000111670	ENST00000549165	-0.1211	289	-	READ
ENSG00000174365	ENST00000437028	TRAK2	ENSG00000115993	ENST00000430254	-0.1101	87	-	COAD,READ
ENSG00000174365	ENST00000437028	ABCD3	ENSG00000117528	ENST00000315713	-0.1302	616	-	COAD,READ
ENSG00000174365	ENST00000437028	VPS4B	ENSG00000119541	ENST00000591519	-0.2254	65	-	COAD,READ
ENSG00000174365	ENST00000437028	NCKAP1L	ENSG00000123338	ENST00000545638	-0.1195	1	-	COAD,READ
ENSG00000174365	ENST00000437028	PALLD	ENSG00000129116	ENST00000505667	-0.2096	183	-	COAD,READ
ENSG00000174365	ENST00000437028	PALLD	ENSG00000129116	ENST00000512127	-0.1838	146	-	COAD,READ
ENSG00000174365	ENST00000437028	PALLD	ENSG00000129116	ENST00000503290	-0.1101	562	-	COAD,READ
ENSG00000174365	ENST00000434729	GALNT7	ENSG00000109586	ENST00000503213	-0.1914	420	-	READ
ENSG00000174365	ENST00000434729	UGDH	ENSG00000109814	ENST00000507089	-0.1103	593	-	COAD,READ
ENSG00000174365	ENST00000434729	GNPTAB	ENSG00000111670	ENST00000549940	-0.5438	641	-	READ
ENSG00000174365	ENST00000434729	GNPTAB	ENSG00000111670	ENST00000392919	-0.1488	1	-	READ
ENSG00000174365	ENST00000434729	GNPTAB	ENSG00000111670	ENST00000549165	-0.1128	259	-	READ
ENSG00000174365	ENST00000434729	TRAK2	ENSG00000115993	ENST00000430254	-0.1609	312	-	COAD,READ
ENSG00000174365	ENST00000434729	ABCD3	ENSG00000117528	ENST00000315713	-0.163	1	-	COAD,READ
ENSG00000174365	ENST00000434729	VPS4B	ENSG00000119541	ENST00000591519	-0.2254	35	-	COAD,READ
ENSG00000174365	ENST00000434729	NCKAP1L	ENSG00000123338	ENST00000545638	-0.127	1	-	COAD,READ
ENSG00000174365	ENST00000434729	AHNAK	ENSG00000124942	ENST00000530124	-0.1081	1	-	COAD,READ
ENSG00000174365	ENST00000434729	PALLD	ENSG00000129116	ENST00000505667	-0.2096	153	-	COAD,READ
ENSG00000174365	ENST00000434729	PALLD	ENSG00000129116	ENST00000512127	-0.1838	116	-	COAD,READ
ENSG00000174365	ENST00000418383	UGDH	ENSG00000109814	ENST00000503779	-0.1155	1	-	COAD,READ
ENSG00000174365	ENST00000418383	GNPTAB	ENSG00000111670	ENST00000549940	-0.1273	497	-	READ
ENSG00000174365	ENST00000418383	GNPTAB	ENSG00000111670	ENST00000392919	-0.1065	1	-	READ
ENSG00000174365	ENST00000418383	GNPTAB	ENSG00000111670	ENST00000549165	-0.1087	582	-	READ
ENSG00000174365	ENST00000418383	TRAK2	ENSG00000115993	ENST00000430254	-0.107	574	-	COAD,READ
ENSG00000174365	ENST00000418383	ABCD3	ENSG00000117528	ENST00000315713	-0.1248	234	-	COAD,READ
ENSG00000174365	ENST00000418383	VPS4B	ENSG00000119541	ENST00000591519	-0.2783	776	-	COAD,READ
ENSG00000174365	ENST00000418383	NCKAP1L	ENSG00000123338	ENST00000545638	-0.1291	46	-	COAD,READ
ENSG00000174365	ENST00000418383	PALLD	ENSG00000129116	ENST00000505667	-0.2096	23	-	COAD,READ
ENSG00000174365	ENST00000418383	PALLD	ENSG00000129116	ENST00000512127	-0.2028	1	-	COAD,READ
ENSG00000174365	ENST00000457218	GALNT7	ENSG00000109586	ENST00000503213	-0.1914	316	-	READ
ENSG00000174365	ENST00000457218	UGDH	ENSG00000109814	ENST00000507089	-0.1103	415	-	COAD,READ
ENSG00000174365	ENST00000457218	GNPTAB	ENSG00000111670	ENST00000549940	-0.1273	70	-	READ
ENSG00000174365	ENST00000457218	GNPTAB	ENSG00000111670	ENST00000549165	-0.1128	155	-	READ
ENSG00000174365	ENST00000457218	TRAK2	ENSG00000115993	ENST00000430254	-0.1609	208	-	COAD,READ
ENSG00000174365	ENST00000457218	ABCD3	ENSG00000117528	ENST00000315713	-0.1364	74	-	COAD,READ
ENSG00000174365	ENST00000457218	VPS4B	ENSG00000119541	ENST00000591519	-0.5637	810	-	COAD,READ
ENSG00000174365	ENST00000457218	AHNAK	ENSG00000124942	ENST00000257247	-0.1074	189	-	COAD,READ
ENSG00000174365	ENST00000457218	PALLD	ENSG00000129116	ENST00000505667	-0.2342	272	-	COAD,READ
ENSG00000174365	ENST00000457218	PALLD	ENSG00000129116	ENST00000512127	-0.1432	575	-	COAD,READ
ENSG00000174365	ENST00000442419	GALNT7	ENSG00000109586	ENST00000503213	-0.1914	92	-	READ
ENSG00000174365	ENST00000442419	GNPTAB	ENSG00000111670	ENST00000549940	-0.1527	239	-	READ
ENSG00000174365	ENST00000442419	TRAK2	ENSG00000115993	ENST00000430254	-0.1609	1	-	COAD,READ
ENSG00000174365	ENST00000442419	ABCD3	ENSG00000117528	ENST00000315713	-0.1302	188	-	COAD,READ
ENSG00000174365	ENST00000442419	VPS4B	ENSG00000119541	ENST00000591519	-0.5637	671	-	COAD,READ
ENSG00000174365	ENST00000442419	NCKAP1L	ENSG00000123338	ENST00000545638	-0.1072	21	-	COAD,READ
ENSG00000174365	ENST00000442419	AHNAK	ENSG00000124942	ENST00000530124	-0.1001	1	-	COAD,READ
ENSG00000174365	ENST00000442419	PALLD	ENSG00000129116	ENST00000505667	-0.2342	48	-	COAD,READ
ENSG00000174365	ENST00000442419	PALLD	ENSG00000129116	ENST00000512127	-0.1432	436	-	COAD,READ
ENSG00000174365	ENST00000444816	GALNT7	ENSG00000109586	ENST00000503213	-0.1914	57	-	READ
ENSG00000174365	ENST00000444816	UGDH	ENSG00000109814	ENST00000507089	-0.1103	156	-	COAD,READ
ENSG00000174365	ENST00000444816	GNPTAB	ENSG00000111670	ENST00000549940	-0.5438	204	-	READ
ENSG00000174365	ENST00000444816	ITGA4	ENSG00000115232	ENST00000397033	-0.1221	1	-	READ
ENSG00000174365	ENST00000444816	TRAK2	ENSG00000115993	ENST00000430254	-0.1587	1	-	COAD,READ
ENSG00000174365	ENST00000444816	VPS4B	ENSG00000119541	ENST00000591519	-0.5637	551	-	COAD,READ
ENSG00000174365	ENST00000444816	PALLD	ENSG00000129116	ENST00000505667	-0.2334	13	-	COAD,READ
ENSG00000174365	ENST00000444816	PALLD	ENSG00000129116	ENST00000512127	-0.1432	316	-	COAD,READ
ENSG00000174365	ENST00000453698	IL6ST	ENSG00000134352	ENST00000502326	-0.1992	304	-	COAD,READ
ENSG00000174365	ENST00000453698	FLNB	ENSG00000136068	ENST00000490882	-2.125	753	-	COAD
ENSG00000174365	ENST00000453698	FLNB	ENSG00000136068	ENST00000493452	-2.125	750	-	COAD
ENSG00000174365	ENST00000453698	FLNB	ENSG00000136068	ENST00000470231	-0.2333	29	-	COAD
ENSG00000174365	ENST00000453698	SECISBP2L	ENSG00000138593	ENST00000561428	-0.1185	463	-	READ
ENSG00000174365	ENST00000453698	FCHO2	ENSG00000157107	ENST00000287761	-0.2638	1	-	READ
ENSG00000174365	ENST00000400436	IL6ST	ENSG00000134352	ENST00000502326	-0.1992	228	-	COAD,READ
ENSG00000174365	ENST00000400436	FLNB	ENSG00000136068	ENST00000490882	-2.125	2168	-	COAD
ENSG00000174365	ENST00000400436	FLNB	ENSG00000136068	ENST00000493452	-2.125	2165	-	COAD
ENSG00000174365	ENST00000400436	FLNB	ENSG00000136068	ENST00000470231	-0.2243	428	-	COAD
ENSG00000174365	ENST00000400436	SECISBP2L	ENSG00000138593	ENST00000561428	-0.1428	259	-	READ
ENSG00000174365	ENST00000400436	PLCL2	ENSG00000154822	ENST00000419842	-0.106	1954	-	COAD,READ
ENSG00000174365	ENST00000400436	FCHO2	ENSG00000157107	ENST00000287761	-0.157	894	-	READ
ENSG00000174365	ENST00000483342	IL6ST	ENSG00000134352	ENST00000502326	-0.1992	197	-	COAD,READ
ENSG00000174365	ENST00000483342	FLNB	ENSG00000136068	ENST00000490882	-2.125	1025	-	COAD
ENSG00000174365	ENST00000483342	FLNB	ENSG00000136068	ENST00000493452	-2.125	1022	-	COAD
ENSG00000174365	ENST00000483342	FLNB	ENSG00000136068	ENST00000470231	-0.2243	397	-	COAD
ENSG00000174365	ENST00000483342	SECISBP2L	ENSG00000138593	ENST00000561428	-0.1428	228	-	READ
ENSG00000174365	ENST00000483342	PLCL2	ENSG00000154822	ENST00000419842	-0.1022	292	-	COAD,READ
ENSG00000174365	ENST00000483342	FCHO2	ENSG00000157107	ENST00000287761	-0.1079	179	-	READ
ENSG00000174365	ENST00000421599	IL6ST	ENSG00000134352	ENST00000502326	-0.1992	191	-	COAD,READ
ENSG00000174365	ENST00000421599	FLNB	ENSG00000136068	ENST00000490882	-2.125	562	-	COAD
ENSG00000174365	ENST00000421599	FLNB	ENSG00000136068	ENST00000493452	-2.125	559	-	COAD
ENSG00000174365	ENST00000421599	FLNB	ENSG00000136068	ENST00000470231	-0.2016	181	-	COAD
ENSG00000174365	ENST00000421599	SECISBP2L	ENSG00000138593	ENST00000561428	-0.1185	350	-	READ
ENSG00000174365	ENST00000421599	FCHO2	ENSG00000157107	ENST00000287761	-0.1464	283	-	READ
ENSG00000174365	ENST00000449351	IL6ST	ENSG00000134352	ENST00000502326	-0.5327	255	-	COAD,READ
ENSG00000174365	ENST00000449351	FLNB	ENSG00000136068	ENST00000490882	-2.125	470	-	COAD
ENSG00000174365	ENST00000449351	FLNB	ENSG00000136068	ENST00000493452	-2.125	467	-	COAD
ENSG00000174365	ENST00000449351	FLNB	ENSG00000136068	ENST00000470231	-0.1674	271	-	COAD
ENSG00000174365	ENST00000449351	SECISBP2L	ENSG00000138593	ENST00000561428	-0.1185	180	-	READ
ENSG00000174365	ENST00000449351	TRAPPC8	ENSG00000153339	ENST00000581057	-0.1203	1	-	READ
ENSG00000174365	ENST00000449351	FCHO2	ENSG00000157107	ENST00000287761	-0.1387	83	-	READ
ENSG00000174365	ENST00000420006	IL6ST	ENSG00000134352	ENST00000502326	-0.1992	172	-	COAD,READ
ENSG00000174365	ENST00000420006	FLNB	ENSG00000136068	ENST00000490882	-2.125	547	-	COAD
ENSG00000174365	ENST00000420006	FLNB	ENSG00000136068	ENST00000493452	-2.125	544	-	COAD
ENSG00000174365	ENST00000420006	FLNB	ENSG00000136068	ENST00000470231	-0.2016	162	-	COAD
ENSG00000174365	ENST00000420006	SECISBP2L	ENSG00000138593	ENST00000561428	-0.1185	331	-	READ
ENSG00000174365	ENST00000420006	FCHO2	ENSG00000157107	ENST00000287761	-0.1464	264	-	READ
ENSG00000174365	ENST00000359074	IL6ST	ENSG00000134352	ENST00000502326	-0.1992	172	-	COAD,READ
ENSG00000174365	ENST00000359074	FLNB	ENSG00000136068	ENST00000490882	-2.125	547	-	COAD
ENSG00000174365	ENST00000359074	FLNB	ENSG00000136068	ENST00000493452	-2.125	544	-	COAD
ENSG00000174365	ENST00000359074	FLNB	ENSG00000136068	ENST00000470231	-0.2016	162	-	COAD
ENSG00000174365	ENST00000359074	SECISBP2L	ENSG00000138593	ENST00000561428	-0.1185	331	-	READ
ENSG00000174365	ENST00000359074	FCHO2	ENSG00000157107	ENST00000287761	-0.1464	264	-	READ
ENSG00000174365	ENST00000440918	IL6ST	ENSG00000134352	ENST00000502326	-0.5327	240	-	COAD,READ
ENSG00000174365	ENST00000440918	FLNB	ENSG00000136068	ENST00000490882	-2.125	545	-	COAD
ENSG00000174365	ENST00000440918	FLNB	ENSG00000136068	ENST00000493452	-2.125	542	-	COAD
ENSG00000174365	ENST00000440918	FLNB	ENSG00000136068	ENST00000470231	-0.1985	420	-	COAD
ENSG00000174365	ENST00000440918	SECISBP2L	ENSG00000138593	ENST00000561428	-0.1185	165	-	READ
ENSG00000174365	ENST00000440918	TRAPPC8	ENSG00000153339	ENST00000581057	-0.1138	1	-	READ
ENSG00000174365	ENST00000440918	FCHO2	ENSG00000157107	ENST00000287761	-0.1387	68	-	READ
ENSG00000174365	ENST00000432153	IL6ST	ENSG00000134352	ENST00000502326	-0.1992	158	-	COAD,READ
ENSG00000174365	ENST00000432153	FLNB	ENSG00000136068	ENST00000490882	-2.125	697	-	COAD
ENSG00000174365	ENST00000432153	FLNB	ENSG00000136068	ENST00000493452	-2.125	694	-	COAD
ENSG00000174365	ENST00000432153	FLNB	ENSG00000136068	ENST00000470231	-0.2016	148	-	COAD
ENSG00000174365	ENST00000432153	SECISBP2L	ENSG00000138593	ENST00000561428	-0.1185	317	-	READ
ENSG00000174365	ENST00000432153	FCHO2	ENSG00000157107	ENST00000287761	-0.1464	250	-	READ
ENSG00000174365	ENST00000437028	IL6ST	ENSG00000134352	ENST00000502326	-0.1992	155	-	COAD,READ
ENSG00000174365	ENST00000437028	FLNB	ENSG00000136068	ENST00000490882	-2.125	600	-	COAD
ENSG00000174365	ENST00000437028	FLNB	ENSG00000136068	ENST00000493452	-2.125	597	-	COAD
ENSG00000174365	ENST00000437028	FLNB	ENSG00000136068	ENST00000470231	-0.263	683	-	COAD
ENSG00000174365	ENST00000437028	SECISBP2L	ENSG00000138593	ENST00000561428	-0.1185	314	-	READ
ENSG00000174365	ENST00000437028	FCHO2	ENSG00000157107	ENST00000287761	-0.1464	247	-	READ
ENSG00000174365	ENST00000434729	IL6ST	ENSG00000134352	ENST00000502326	-0.1992	125	-	COAD,READ
ENSG00000174365	ENST00000434729	FLNB	ENSG00000136068	ENST00000490882	-2.125	574	-	COAD
ENSG00000174365	ENST00000434729	FLNB	ENSG00000136068	ENST00000493452	-2.125	571	-	COAD
ENSG00000174365	ENST00000434729	FLNB	ENSG00000136068	ENST00000470231	-0.2016	115	-	COAD
ENSG00000174365	ENST00000434729	SECISBP2L	ENSG00000138593	ENST00000561428	-0.1185	284	-	READ
ENSG00000174365	ENST00000434729	FCHO2	ENSG00000157107	ENST00000287761	-0.1464	217	-	READ
ENSG00000174365	ENST00000418383	IL6ST	ENSG00000134352	ENST00000502326	-0.1992	1	-	COAD,READ
ENSG00000174365	ENST00000418383	FLNB	ENSG00000136068	ENST00000490882	-0.5167	175	-	COAD
ENSG00000174365	ENST00000418383	FLNB	ENSG00000136068	ENST00000493452	-0.606	772	-	COAD
ENSG00000174365	ENST00000418383	FLNB	ENSG00000136068	ENST00000470231	-0.2243	195	-	COAD
ENSG00000174365	ENST00000418383	ITPRID2	ENSG00000138434	ENST00000451836	-0.3114	1	-	READ
ENSG00000174365	ENST00000418383	SECISBP2L	ENSG00000138593	ENST00000561428	-0.1428	26	-	READ
ENSG00000174365	ENST00000418383	TRAPPC8	ENSG00000153339	ENST00000582539	-0.1155	117	-	READ
ENSG00000174365	ENST00000418383	PLCL2	ENSG00000154822	ENST00000419842	-0.1022	90	-	COAD,READ
ENSG00000174365	ENST00000418383	FCHO2	ENSG00000157107	ENST00000287761	-0.1365	1	-	READ
ENSG00000174365	ENST00000457218	IL6ST	ENSG00000134352	ENST00000502326	-0.5327	255	-	COAD,READ
ENSG00000174365	ENST00000457218	FLNB	ENSG00000136068	ENST00000490882	-2.125	396	-	COAD
ENSG00000174365	ENST00000457218	FLNB	ENSG00000136068	ENST00000493452	-2.125	393	-	COAD
ENSG00000174365	ENST00000457218	FLNB	ENSG00000136068	ENST00000470231	-0.1674	271	-	COAD
ENSG00000174365	ENST00000457218	SECISBP2L	ENSG00000138593	ENST00000561428	-0.1185	180	-	READ
ENSG00000174365	ENST00000442419	IL6ST	ENSG00000134352	ENST00000502326	-0.5327	31	-	COAD,READ
ENSG00000174365	ENST00000442419	FLNB	ENSG00000136068	ENST00000490882	-2.125	172	-	COAD
ENSG00000174365	ENST00000442419	FLNB	ENSG00000136068	ENST00000493452	-2.125	169	-	COAD
ENSG00000174365	ENST00000442419	FLNB	ENSG00000136068	ENST00000470231	-0.263	255	-	COAD
ENSG00000174365	ENST00000442419	SECISBP2L	ENSG00000138593	ENST00000561428	-0.1736	1	-	READ
ENSG00000174365	ENST00000442419	FCHO2	ENSG00000157107	ENST00000287761	-0.2522	1	-	READ
ENSG00000174365	ENST00000444816	IL6ST	ENSG00000134352	ENST00000502326	-0.2007	153	-	COAD,READ
ENSG00000174365	ENST00000444816	FLNB	ENSG00000136068	ENST00000490882	-2.125	137	-	COAD
ENSG00000174365	ENST00000444816	FLNB	ENSG00000136068	ENST00000493452	-2.125	134	-	COAD
ENSG00000174365	ENST00000444816	FLNB	ENSG00000136068	ENST00000470231	-0.1854	128	-	COAD
ENSG00000174365	ENST00000444816	PLCL2	ENSG00000154822	ENST00000419842	-0.117	1	-	COAD,READ
ENSG00000174365	ENST00000453698	AHCYL2	ENSG00000158467	ENST00000474594	-0.1419	1	-	COAD,READ
ENSG00000174365	ENST00000453698	AHCYL2	ENSG00000158467	ENST00000490911	-0.1145	327	-	COAD,READ
ENSG00000174365	ENST00000453698	AHCYL2	ENSG00000158467	ENST00000466924	-0.1419	1	-	COAD,READ
ENSG00000174365	ENST00000453698	ANTXR2	ENSG00000163297	ENST00000404191	-0.1716	1106	-	COAD,READ
ENSG00000174365	ENST00000453698	ANTXR2	ENSG00000163297	ENST00000346652	-1.015	361	-	COAD,READ
ENSG00000174365	ENST00000453698	SLMAP	ENSG00000163681	ENST00000416658	-0.1173	208	-	COAD,READ
ENSG00000174365	ENST00000453698	SLMAP	ENSG00000163681	ENST00000495364	-0.195	530	-	COAD,READ
ENSG00000174365	ENST00000453698	SLMAP	ENSG00000163681	ENST00000494088	-0.147	281	-	COAD,READ
ENSG00000174365	ENST00000453698	SNRK	ENSG00000163788	ENST00000437827	-0.1234	314	-	READ
ENSG00000174365	ENST00000453698	TLR3	ENSG00000164342	ENST00000504367	-0.655	1295	-	COAD,READ
ENSG00000174365	ENST00000453698	AFF1	ENSG00000172493	ENST00000544085	-0.54	875	-	READ
ENSG00000174365	ENST00000453698	GNG2	ENSG00000186469	ENST00000553432	-0.1445	695	-	COAD,READ
ENSG00000174365	ENST00000453698	GNG2	ENSG00000186469	ENST00000556522	-0.1197	603	-	COAD,READ
ENSG00000174365	ENST00000453698	GNG2	ENSG00000186469	ENST00000557376	-0.2275	761	-	COAD,READ
ENSG00000174365	ENST00000453698	GNG2	ENSG00000186469	ENST00000554736	-0.1026	1	-	COAD,READ
ENSG00000174365	ENST00000453698	GNG2	ENSG00000186469	ENST00000554875	-0.1561	396	-	COAD,READ
ENSG00000174365	ENST00000453698	KIF13B	ENSG00000197892	ENST00000523130	-2.3067	134	-	COAD,READ
ENSG00000174365	ENST00000400436	AHCYL2	ENSG00000158467	ENST00000474594	-0.1254	267	-	COAD,READ
ENSG00000174365	ENST00000400436	AHCYL2	ENSG00000158467	ENST00000490911	-0.1351	423	-	COAD,READ
ENSG00000174365	ENST00000400436	AHCYL2	ENSG00000158467	ENST00000466924	-0.1254	266	-	COAD,READ
ENSG00000174365	ENST00000400436	ANTXR2	ENSG00000163297	ENST00000404191	-0.1716	2436	-	COAD,READ
ENSG00000174365	ENST00000400436	ANTXR2	ENSG00000163297	ENST00000346652	-0.2941	782	-	COAD,READ
ENSG00000174365	ENST00000400436	SLMAP	ENSG00000163681	ENST00000416658	-0.1021	834	-	COAD,READ
ENSG00000174365	ENST00000400436	SLMAP	ENSG00000163681	ENST00000495364	-0.2864	1661	-	COAD,READ
ENSG00000174365	ENST00000400436	SLMAP	ENSG00000163681	ENST00000494088	-0.1491	335	-	COAD,READ
ENSG00000174365	ENST00000400436	SNRK	ENSG00000163788	ENST00000437827	-0.1343	238	-	READ
ENSG00000174365	ENST00000400436	TLR3	ENSG00000164342	ENST00000504367	-0.2786	1226	-	COAD,READ
ENSG00000174365	ENST00000400436	AFF1	ENSG00000172493	ENST00000544085	-0.457	1229	-	READ
ENSG00000174365	ENST00000400436	B3GNT5	ENSG00000176597	ENST00000465010	-0.1108	2227	-	READ
ENSG00000174365	ENST00000400436	GNG2	ENSG00000186469	ENST00000553432	-0.1438	2110	-	COAD,READ
ENSG00000174365	ENST00000400436	GNG2	ENSG00000186469	ENST00000556522	-0.1353	226	-	COAD,READ
ENSG00000174365	ENST00000400436	GNG2	ENSG00000186469	ENST00000557376	-0.2017	383	-	COAD,READ
ENSG00000174365	ENST00000400436	GNG2	ENSG00000186469	ENST00000554736	-0.1143	257	-	COAD,READ
ENSG00000174365	ENST00000400436	GNG2	ENSG00000186469	ENST00000554875	-0.1392	206	-	COAD,READ
ENSG00000174365	ENST00000400436	KIF13B	ENSG00000197892	ENST00000523130	-0.9914	1381	-	COAD,READ
ENSG00000174365	ENST00000483342	AHCYL2	ENSG00000158467	ENST00000474594	-0.1254	236	-	COAD,READ
ENSG00000174365	ENST00000483342	AHCYL2	ENSG00000158467	ENST00000490911	-0.1351	392	-	COAD,READ
ENSG00000174365	ENST00000483342	AHCYL2	ENSG00000158467	ENST00000466924	-0.1254	235	-	COAD,READ
ENSG00000174365	ENST00000483342	ANTXR2	ENSG00000163297	ENST00000404191	-0.1716	1293	-	COAD,READ
ENSG00000174365	ENST00000483342	ANTXR2	ENSG00000163297	ENST00000346652	-0.2941	751	-	COAD,READ
ENSG00000174365	ENST00000483342	SLMAP	ENSG00000163681	ENST00000495364	-0.195	876	-	COAD,READ
ENSG00000174365	ENST00000483342	SLMAP	ENSG00000163681	ENST00000494088	-0.1491	304	-	COAD,READ
ENSG00000174365	ENST00000483342	SNRK	ENSG00000163788	ENST00000437827	-0.1343	207	-	READ
ENSG00000174365	ENST00000483342	TLR3	ENSG00000164342	ENST00000504367	-0.655	1482	-	COAD,READ
ENSG00000174365	ENST00000483342	AFF1	ENSG00000172493	ENST00000544085	-0.62	1049	-	READ
ENSG00000174365	ENST00000483342	B3GNT5	ENSG00000176597	ENST00000465010	-0.1108	1084	-	READ
ENSG00000174365	ENST00000483342	GNG2	ENSG00000186469	ENST00000553432	-0.1399	262	-	COAD,READ
ENSG00000174365	ENST00000483342	GNG2	ENSG00000186469	ENST00000556522	-0.1353	195	-	COAD,READ
ENSG00000174365	ENST00000483342	GNG2	ENSG00000186469	ENST00000557376	-0.2017	352	-	COAD,READ
ENSG00000174365	ENST00000483342	GNG2	ENSG00000186469	ENST00000554736	-0.1143	226	-	COAD,READ
ENSG00000174365	ENST00000483342	GNG2	ENSG00000186469	ENST00000554875	-0.1392	175	-	COAD,READ
ENSG00000174365	ENST00000483342	KIF13B	ENSG00000197892	ENST00000523130	-2.3067	27	-	COAD,READ
ENSG00000174365	ENST00000421599	AHCYL2	ENSG00000158467	ENST00000490911	-0.1145	214	-	COAD,READ
ENSG00000174365	ENST00000421599	ANTXR2	ENSG00000163297	ENST00000404191	-0.1716	830	-	COAD,READ
ENSG00000174365	ENST00000421599	ANTXR2	ENSG00000163297	ENST00000346652	-1.015	248	-	COAD,READ
ENSG00000174365	ENST00000421599	SLMAP	ENSG00000163681	ENST00000416658	-0.1261	315	-	COAD,READ
ENSG00000174365	ENST00000421599	SLMAP	ENSG00000163681	ENST00000495364	-0.2153	1	-	COAD,READ
ENSG00000174365	ENST00000421599	SLMAP	ENSG00000163681	ENST00000494088	-0.147	168	-	COAD,READ
ENSG00000174365	ENST00000421599	SNRK	ENSG00000163788	ENST00000437827	-0.1234	201	-	READ
ENSG00000174365	ENST00000421599	TLR3	ENSG00000164342	ENST00000504367	-0.655	1019	-	COAD,READ
ENSG00000174365	ENST00000421599	AFF1	ENSG00000172493	ENST00000544085	-0.62	586	-	READ
ENSG00000174365	ENST00000421599	B3GNT5	ENSG00000176597	ENST00000465010	-0.1108	621	-	READ
ENSG00000174365	ENST00000421599	GNG2	ENSG00000186469	ENST00000553432	-0.1182	504	-	COAD,READ
ENSG00000174365	ENST00000421599	GNG2	ENSG00000186469	ENST00000556522	-0.1004	256	-	COAD,READ
ENSG00000174365	ENST00000421599	GNG2	ENSG00000186469	ENST00000557376	-0.226	570	-	COAD,READ
ENSG00000174365	ENST00000421599	GNG2	ENSG00000186469	ENST00000554736	-0.1082	169	-	COAD,READ
ENSG00000174365	ENST00000421599	GNG2	ENSG00000186469	ENST00000554875	-0.1561	283	-	COAD,READ
ENSG00000174365	ENST00000421599	KIF13B	ENSG00000197892	ENST00000523130	-2.3067	21	-	COAD,READ
ENSG00000174365	ENST00000449351	CCNYL1	ENSG00000163249	ENST00000420321	-0.1049	637	-	COAD,READ
ENSG00000174365	ENST00000449351	ANTXR2	ENSG00000163297	ENST00000404191	-0.1716	738	-	COAD,READ
ENSG00000174365	ENST00000449351	ANTXR2	ENSG00000163297	ENST00000346652	-0.3495	247	-	COAD,READ
ENSG00000174365	ENST00000449351	SLMAP	ENSG00000163681	ENST00000495364	-0.2928	1	-	COAD,READ
ENSG00000174365	ENST00000449351	TLR3	ENSG00000164342	ENST00000504367	-0.655	927	-	COAD,READ
ENSG00000174365	ENST00000449351	AFF1	ENSG00000172493	ENST00000544085	-0.62	494	-	READ
ENSG00000174365	ENST00000449351	B3GNT5	ENSG00000176597	ENST00000465010	-0.1108	529	-	READ
ENSG00000174365	ENST00000449351	GNG2	ENSG00000186469	ENST00000553432	-0.1438	412	-	COAD,READ
ENSG00000174365	ENST00000449351	GNG2	ENSG00000186469	ENST00000557376	-0.226	478	-	COAD,READ
ENSG00000174365	ENST00000449351	GNG2	ENSG00000186469	ENST00000554875	-0.131	436	-	COAD,READ
ENSG00000174365	ENST00000449351	KIF13B	ENSG00000197892	ENST00000523130	-2.3067	11	-	COAD,READ
ENSG00000174365	ENST00000420006	AHCYL2	ENSG00000158467	ENST00000490911	-0.1145	195	-	COAD,READ
ENSG00000174365	ENST00000420006	CCNYL1	ENSG00000163249	ENST00000420321	-0.1107	415	-	COAD,READ
ENSG00000174365	ENST00000420006	ANTXR2	ENSG00000163297	ENST00000404191	-0.1582	49	-	COAD,READ
ENSG00000174365	ENST00000420006	ANTXR2	ENSG00000163297	ENST00000346652	-1.015	229	-	COAD,READ
ENSG00000174365	ENST00000420006	SLMAP	ENSG00000163681	ENST00000416658	-0.1173	76	-	COAD,READ
ENSG00000174365	ENST00000420006	SLMAP	ENSG00000163681	ENST00000495364	-0.195	398	-	COAD,READ
ENSG00000174365	ENST00000420006	SLMAP	ENSG00000163681	ENST00000494088	-0.147	149	-	COAD,READ
ENSG00000174365	ENST00000420006	SNRK	ENSG00000163788	ENST00000437827	-0.1234	182	-	READ
ENSG00000174365	ENST00000420006	TLR3	ENSG00000164342	ENST00000504367	-0.188	706	-	COAD,READ
ENSG00000174365	ENST00000420006	AFF1	ENSG00000172493	ENST00000544085	-0.62	571	-	READ
ENSG00000174365	ENST00000420006	B3GNT5	ENSG00000176597	ENST00000465010	-0.1383	583	-	READ
ENSG00000174365	ENST00000420006	GNG2	ENSG00000186469	ENST00000553432	-0.1189	489	-	COAD,READ
ENSG00000174365	ENST00000420006	GNG2	ENSG00000186469	ENST00000556522	-0.1294	1	-	COAD,READ
ENSG00000174365	ENST00000420006	GNG2	ENSG00000186469	ENST00000557376	-0.2275	555	-	COAD,READ
ENSG00000174365	ENST00000420006	GNG2	ENSG00000186469	ENST00000554736	-0.1082	150	-	COAD,READ
ENSG00000174365	ENST00000420006	GNG2	ENSG00000186469	ENST00000554875	-0.1561	264	-	COAD,READ
ENSG00000174365	ENST00000420006	KIF13B	ENSG00000197892	ENST00000523130	-2.3067	2	-	COAD,READ
ENSG00000174365	ENST00000359074	AHCYL2	ENSG00000158467	ENST00000490911	-0.1145	195	-	COAD,READ
ENSG00000174365	ENST00000359074	CCNYL1	ENSG00000163249	ENST00000420321	-0.1107	415	-	COAD,READ
ENSG00000174365	ENST00000359074	ANTXR2	ENSG00000163297	ENST00000404191	-0.1716	815	-	COAD,READ
ENSG00000174365	ENST00000359074	ANTXR2	ENSG00000163297	ENST00000346652	-1.015	229	-	COAD,READ
ENSG00000174365	ENST00000359074	SLMAP	ENSG00000163681	ENST00000416658	-0.1173	76	-	COAD,READ
ENSG00000174365	ENST00000359074	SLMAP	ENSG00000163681	ENST00000495364	-0.195	398	-	COAD,READ
ENSG00000174365	ENST00000359074	SLMAP	ENSG00000163681	ENST00000494088	-0.147	149	-	COAD,READ
ENSG00000174365	ENST00000359074	SNRK	ENSG00000163788	ENST00000437827	-0.1234	182	-	READ
ENSG00000174365	ENST00000359074	TLR3	ENSG00000164342	ENST00000504367	-0.655	1004	-	COAD,READ
ENSG00000174365	ENST00000359074	AFF1	ENSG00000172493	ENST00000544085	-0.62	571	-	READ
ENSG00000174365	ENST00000359074	B3GNT5	ENSG00000176597	ENST00000465010	-0.1108	606	-	READ
ENSG00000174365	ENST00000359074	GNG2	ENSG00000186469	ENST00000553432	-0.1182	489	-	COAD,READ
ENSG00000174365	ENST00000359074	GNG2	ENSG00000186469	ENST00000556522	-0.1294	1	-	COAD,READ
ENSG00000174365	ENST00000359074	GNG2	ENSG00000186469	ENST00000557376	-0.226	555	-	COAD,READ
ENSG00000174365	ENST00000359074	GNG2	ENSG00000186469	ENST00000554736	-0.1082	150	-	COAD,READ
ENSG00000174365	ENST00000359074	GNG2	ENSG00000186469	ENST00000554875	-0.1561	264	-	COAD,READ
ENSG00000174365	ENST00000359074	KIF13B	ENSG00000197892	ENST00000523130	-2.3067	2	-	COAD,READ
ENSG00000174365	ENST00000440918	ANTXR2	ENSG00000163297	ENST00000404191	-0.1582	43	-	COAD,READ
ENSG00000174365	ENST00000440918	ANTXR2	ENSG00000163297	ENST00000346652	-0.3495	232	-	COAD,READ
ENSG00000174365	ENST00000440918	SLMAP	ENSG00000163681	ENST00000495364	-0.1948	232	-	COAD,READ
ENSG00000174365	ENST00000440918	TLR3	ENSG00000164342	ENST00000504367	-0.188	292	-	COAD,READ
ENSG00000174365	ENST00000440918	AFF1	ENSG00000172493	ENST00000544085	-0.528	540	-	READ
ENSG00000174365	ENST00000440918	B3GNT5	ENSG00000176597	ENST00000465010	-0.1134	69	-	READ
ENSG00000174365	ENST00000440918	GNG2	ENSG00000186469	ENST00000553432	-0.1607	1	-	COAD,READ
ENSG00000174365	ENST00000440918	GNG2	ENSG00000186469	ENST00000556522	-0.1036	56	-	COAD,READ
ENSG00000174365	ENST00000440918	GNG2	ENSG00000186469	ENST00000557376	-0.2427	64	-	COAD,READ
ENSG00000174365	ENST00000440918	GNG2	ENSG00000186469	ENST00000554875	-0.1282	113	-	COAD,READ
ENSG00000174365	ENST00000440918	KIF13B	ENSG00000197892	ENST00000524189	-0.1025	1	-	COAD,READ
ENSG00000174365	ENST00000440918	KIF13B	ENSG00000197892	ENST00000523130	-0.9914	400	-	COAD,READ
ENSG00000174365	ENST00000432153	AHCYL2	ENSG00000158467	ENST00000490911	-0.1145	181	-	COAD,READ
ENSG00000174365	ENST00000432153	CCNYL1	ENSG00000163249	ENST00000420321	-0.1049	864	-	COAD,READ
ENSG00000174365	ENST00000432153	ANTXR2	ENSG00000163297	ENST00000404191	-0.1716	965	-	COAD,READ
ENSG00000174365	ENST00000432153	ANTXR2	ENSG00000163297	ENST00000346652	-1.015	215	-	COAD,READ
ENSG00000174365	ENST00000432153	SLMAP	ENSG00000163681	ENST00000416658	-0.1173	62	-	COAD,READ
ENSG00000174365	ENST00000432153	SLMAP	ENSG00000163681	ENST00000495364	-0.1948	384	-	COAD,READ
ENSG00000174365	ENST00000432153	SLMAP	ENSG00000163681	ENST00000494088	-0.147	135	-	COAD,READ
ENSG00000174365	ENST00000432153	SNRK	ENSG00000163788	ENST00000437827	-0.1234	168	-	READ
ENSG00000174365	ENST00000432153	TLR3	ENSG00000164342	ENST00000504367	-0.655	1154	-	COAD,READ
ENSG00000174365	ENST00000432153	AFF1	ENSG00000172493	ENST00000544085	-0.62	721	-	READ
ENSG00000174365	ENST00000432153	B3GNT5	ENSG00000176597	ENST00000465010	-0.1108	756	-	READ
ENSG00000174365	ENST00000432153	GNG2	ENSG00000186469	ENST00000553432	-0.1182	639	-	COAD,READ
ENSG00000174365	ENST00000432153	GNG2	ENSG00000186469	ENST00000556522	-0.1279	1	-	COAD,READ
ENSG00000174365	ENST00000432153	GNG2	ENSG00000186469	ENST00000557376	-0.226	705	-	COAD,READ
ENSG00000174365	ENST00000432153	GNG2	ENSG00000186469	ENST00000554736	-0.1082	136	-	COAD,READ
ENSG00000174365	ENST00000432153	GNG2	ENSG00000186469	ENST00000554875	-0.1561	250	-	COAD,READ
ENSG00000174365	ENST00000432153	KIF13B	ENSG00000197892	ENST00000523130	-0.9914	552	-	COAD,READ
ENSG00000174365	ENST00000437028	AHCYL2	ENSG00000158467	ENST00000490911	-0.1145	178	-	COAD,READ
ENSG00000174365	ENST00000437028	CCNYL1	ENSG00000163249	ENST00000420321	-0.1049	852	-	COAD,READ
ENSG00000174365	ENST00000437028	ANTXR2	ENSG00000163297	ENST00000404191	-0.1716	953	-	COAD,READ
ENSG00000174365	ENST00000437028	ANTXR2	ENSG00000163297	ENST00000346652	-1.015	212	-	COAD,READ
ENSG00000174365	ENST00000437028	SLMAP	ENSG00000163681	ENST00000416658	-0.1173	59	-	COAD,READ
ENSG00000174365	ENST00000437028	SLMAP	ENSG00000163681	ENST00000495364	-0.1985	381	-	COAD,READ
ENSG00000174365	ENST00000437028	SLMAP	ENSG00000163681	ENST00000494088	-0.147	132	-	COAD,READ
ENSG00000174365	ENST00000437028	SNRK	ENSG00000163788	ENST00000437827	-0.1234	165	-	READ
ENSG00000174365	ENST00000437028	TLR3	ENSG00000164342	ENST00000504367	-0.655	1142	-	COAD,READ
ENSG00000174365	ENST00000437028	AFF1	ENSG00000172493	ENST00000544085	-0.54	722	-	READ
ENSG00000174365	ENST00000437028	GNG2	ENSG00000186469	ENST00000553432	-0.1445	542	-	COAD,READ
ENSG00000174365	ENST00000437028	GNG2	ENSG00000186469	ENST00000556522	-0.1197	450	-	COAD,READ
ENSG00000174365	ENST00000437028	GNG2	ENSG00000186469	ENST00000557376	-0.2275	608	-	COAD,READ
ENSG00000174365	ENST00000437028	GNG2	ENSG00000186469	ENST00000554736	-0.1082	133	-	COAD,READ
ENSG00000174365	ENST00000437028	GNG2	ENSG00000186469	ENST00000554875	-0.1561	247	-	COAD,READ
ENSG00000174365	ENST00000437028	KIF13B	ENSG00000197892	ENST00000523130	-1.054	903	-	COAD,READ
ENSG00000174365	ENST00000434729	AHCYL2	ENSG00000158467	ENST00000490911	-0.1145	148	-	COAD,READ
ENSG00000174365	ENST00000434729	CCNYL1	ENSG00000163249	ENST00000420321	-0.1049	741	-	COAD,READ
ENSG00000174365	ENST00000434729	ANTXR2	ENSG00000163297	ENST00000404191	-0.1716	842	-	COAD,READ
ENSG00000174365	ENST00000434729	ANTXR2	ENSG00000163297	ENST00000346652	-1.015	182	-	COAD,READ
ENSG00000174365	ENST00000434729	SLMAP	ENSG00000163681	ENST00000416658	-0.1173	29	-	COAD,READ
ENSG00000174365	ENST00000434729	SLMAP	ENSG00000163681	ENST00000495364	-0.195	351	-	COAD,READ
ENSG00000174365	ENST00000434729	SLMAP	ENSG00000163681	ENST00000494088	-0.147	102	-	COAD,READ
ENSG00000174365	ENST00000434729	SNRK	ENSG00000163788	ENST00000437827	-0.1234	135	-	READ
ENSG00000174365	ENST00000434729	TLR3	ENSG00000164342	ENST00000504367	-0.655	1031	-	COAD,READ
ENSG00000174365	ENST00000434729	AFF1	ENSG00000172493	ENST00000544085	-0.62	598	-	READ
ENSG00000174365	ENST00000434729	B3GNT5	ENSG00000176597	ENST00000465010	-0.1108	633	-	READ
ENSG00000174365	ENST00000434729	GNG2	ENSG00000186469	ENST00000553432	-0.1438	516	-	COAD,READ
ENSG00000174365	ENST00000434729	GNG2	ENSG00000186469	ENST00000556522	-0.1667	1	-	COAD,READ
ENSG00000174365	ENST00000434729	GNG2	ENSG00000186469	ENST00000557376	-0.226	582	-	COAD,READ
ENSG00000174365	ENST00000434729	GNG2	ENSG00000186469	ENST00000554736	-0.1082	103	-	COAD,READ
ENSG00000174365	ENST00000434729	GNG2	ENSG00000186469	ENST00000554875	-0.1561	217	-	COAD,READ
ENSG00000174365	ENST00000434729	KIF13B	ENSG00000197892	ENST00000523130	-1.054	792	-	COAD,READ
ENSG00000174365	ENST00000418383	AHCYL2	ENSG00000158467	ENST00000474594	-0.1254	34	-	COAD,READ
ENSG00000174365	ENST00000418383	AHCYL2	ENSG00000158467	ENST00000490911	-0.1351	190	-	COAD,READ
ENSG00000174365	ENST00000418383	AHCYL2	ENSG00000158467	ENST00000466924	-0.1254	33	-	COAD,READ
ENSG00000174365	ENST00000418383	ANTXR2	ENSG00000163297	ENST00000404191	-0.2293	685	-	COAD,READ
ENSG00000174365	ENST00000418383	ANTXR2	ENSG00000163297	ENST00000346652	-0.2941	549	-	COAD,READ
ENSG00000174365	ENST00000418383	SLMAP	ENSG00000163681	ENST00000416658	-0.1377	1	-	COAD,READ
ENSG00000174365	ENST00000418383	SLMAP	ENSG00000163681	ENST00000495364	-0.1948	674	-	COAD,READ
ENSG00000174365	ENST00000418383	SLMAP	ENSG00000163681	ENST00000494088	-0.1491	102	-	COAD,READ
ENSG00000174365	ENST00000418383	SNRK	ENSG00000163788	ENST00000437827	-0.1343	5	-	READ
ENSG00000174365	ENST00000418383	TLR3	ENSG00000164342	ENST00000504367	-0.188	734	-	COAD,READ
ENSG00000174365	ENST00000418383	AFF1	ENSG00000172493	ENST00000544085	-0.528	331	-	READ
ENSG00000174365	ENST00000418383	GNG2	ENSG00000186469	ENST00000553432	-0.1399	60	-	COAD,READ
ENSG00000174365	ENST00000418383	GNG2	ENSG00000186469	ENST00000556522	-0.1353	1	-	COAD,READ
ENSG00000174365	ENST00000418383	GNG2	ENSG00000186469	ENST00000557376	-0.2017	150	-	COAD,READ
ENSG00000174365	ENST00000418383	GNG2	ENSG00000186469	ENST00000554736	-0.1143	24	-	COAD,READ
ENSG00000174365	ENST00000418383	GNG2	ENSG00000186469	ENST00000554875	-0.1686	1	-	COAD,READ
ENSG00000174365	ENST00000418383	KIF13B	ENSG00000197892	ENST00000523130	-0.922	513	-	COAD,READ
ENSG00000174365	ENST00000457218	CCNYL1	ENSG00000163249	ENST00000420321	-0.1107	264	-	COAD,READ
ENSG00000174365	ENST00000457218	ANTXR2	ENSG00000163297	ENST00000404191	-0.1716	664	-	COAD,READ
ENSG00000174365	ENST00000457218	ANTXR2	ENSG00000163297	ENST00000346652	-0.2941	122	-	COAD,READ
ENSG00000174365	ENST00000457218	SLMAP	ENSG00000163681	ENST00000495364	-0.195	247	-	COAD,READ
ENSG00000174365	ENST00000457218	TLR3	ENSG00000164342	ENST00000504367	-0.655	853	-	COAD,READ
ENSG00000174365	ENST00000457218	AFF1	ENSG00000172493	ENST00000544085	-0.62	420	-	READ
ENSG00000174365	ENST00000457218	B3GNT5	ENSG00000176597	ENST00000465010	-0.1108	455	-	READ
ENSG00000174365	ENST00000457218	GNG2	ENSG00000186469	ENST00000553432	-0.1182	338	-	COAD,READ
ENSG00000174365	ENST00000457218	GNG2	ENSG00000186469	ENST00000557376	-0.226	404	-	COAD,READ
ENSG00000174365	ENST00000457218	GNG2	ENSG00000186469	ENST00000554875	-0.1295	362	-	COAD,READ
ENSG00000174365	ENST00000457218	KIF13B	ENSG00000197892	ENST00000523130	-1.054	614	-	COAD,READ
ENSG00000174365	ENST00000442419	AHCYL2	ENSG00000158467	ENST00000490911	-0.1027	23	-	COAD,READ
ENSG00000174365	ENST00000442419	CCNYL1	ENSG00000163249	ENST00000420321	-0.1107	40	-	COAD,READ
ENSG00000174365	ENST00000442419	ANTXR2	ENSG00000163297	ENST00000404191	-0.1716	525	-	COAD,READ
ENSG00000174365	ENST00000442419	ANTXR2	ENSG00000163297	ENST00000346652	-0.3495	23	-	COAD,READ
ENSG00000174365	ENST00000442419	SLMAP	ENSG00000163681	ENST00000416658	-0.1159	1	-	COAD,READ
ENSG00000174365	ENST00000442419	SLMAP	ENSG00000163681	ENST00000495364	-0.195	23	-	COAD,READ
ENSG00000174365	ENST00000442419	TLR3	ENSG00000164342	ENST00000504367	-0.655	714	-	COAD,READ
ENSG00000174365	ENST00000442419	AFF1	ENSG00000172493	ENST00000544085	-0.54	294	-	READ
ENSG00000174365	ENST00000442419	GNG2	ENSG00000186469	ENST00000553432	-0.1189	114	-	COAD,READ
ENSG00000174365	ENST00000442419	GNG2	ENSG00000186469	ENST00000556522	-0.1105	22	-	COAD,READ
ENSG00000174365	ENST00000442419	GNG2	ENSG00000186469	ENST00000557376	-0.2275	180	-	COAD,READ
ENSG00000174365	ENST00000442419	GNG2	ENSG00000186469	ENST00000554875	-0.1295	138	-	COAD,READ
ENSG00000174365	ENST00000442419	KIF13B	ENSG00000197892	ENST00000523130	-1.054	475	-	COAD,READ
ENSG00000174365	ENST00000444816	AHCYL2	ENSG00000158467	ENST00000490911	-0.1177	9	-	COAD,READ
ENSG00000174365	ENST00000444816	CCNYL1	ENSG00000163249	ENST00000420321	-0.1049	304	-	COAD,READ
ENSG00000174365	ENST00000444816	ANTXR2	ENSG00000163297	ENST00000404191	-0.1716	405	-	COAD,READ
ENSG00000174365	ENST00000444816	ANTXR2	ENSG00000163297	ENST00000346652	-0.9271	491	-	COAD,READ
ENSG00000174365	ENST00000444816	SLMAP	ENSG00000163681	ENST00000495364	-0.1453	333	-	COAD,READ
ENSG00000174365	ENST00000444816	SLMAP	ENSG00000163681	ENST00000494088	-0.1163	1	-	COAD,READ
ENSG00000174365	ENST00000444816	TLR3	ENSG00000164342	ENST00000504367	-0.655	594	-	COAD,READ
ENSG00000174365	ENST00000444816	AFF1	ENSG00000172493	ENST00000544085	-0.62	161	-	READ
ENSG00000174365	ENST00000444816	B3GNT5	ENSG00000176597	ENST00000465010	-0.1108	196	-	READ
ENSG00000174365	ENST00000444816	GNG2	ENSG00000186469	ENST00000553432	-0.1182	79	-	COAD,READ
ENSG00000174365	ENST00000444816	GNG2	ENSG00000186469	ENST00000556522	-0.1051	1	-	COAD,READ
ENSG00000174365	ENST00000444816	GNG2	ENSG00000186469	ENST00000557376	-0.226	145	-	COAD,READ
ENSG00000174365	ENST00000444816	GNG2	ENSG00000186469	ENST00000554875	-0.1295	103	-	COAD,READ
ENSG00000174365	ENST00000444816	KIF13B	ENSG00000197892	ENST00000523130	-1.054	355	-	COAD,READ
ENSG00000174365	ENST00000453698	CIPC	ENSG00000198894	ENST00000555437	-0.1408	401	-	COAD,READ
ENSG00000174365	ENST00000453698	CIPC	ENSG00000198894	ENST00000555611	-0.2724	224	-	COAD,READ
ENSG00000174365	ENST00000400436	CIPC	ENSG00000198894	ENST00000555437	-0.2123	933	-	COAD,READ
ENSG00000174365	ENST00000400436	CIPC	ENSG00000198894	ENST00000555611	-0.1257	768	-	COAD,READ
ENSG00000174365	ENST00000483342	CIPC	ENSG00000198894	ENST00000555437	-0.1187	8	-	COAD,READ
ENSG00000174365	ENST00000483342	CIPC	ENSG00000198894	ENST00000555611	-0.1257	737	-	COAD,READ
ENSG00000174365	ENST00000421599	CIPC	ENSG00000198894	ENST00000555437	-0.1408	288	-	COAD,READ
ENSG00000174365	ENST00000421599	CIPC	ENSG00000198894	ENST00000555611	-0.2724	111	-	COAD,READ
ENSG00000174365	ENST00000449351	CIPC	ENSG00000198894	ENST00000555437	-0.1283	678	-	COAD,READ
ENSG00000174365	ENST00000449351	CIPC	ENSG00000198894	ENST00000555611	-0.1297	108	-	COAD,READ
ENSG00000174365	ENST00000420006	CIPC	ENSG00000198894	ENST00000555437	-0.1408	269	-	COAD,READ
ENSG00000174365	ENST00000420006	CIPC	ENSG00000198894	ENST00000555611	-0.2724	92	-	COAD,READ
ENSG00000174365	ENST00000359074	CIPC	ENSG00000198894	ENST00000555437	-0.1408	269	-	COAD,READ
ENSG00000174365	ENST00000359074	CIPC	ENSG00000198894	ENST00000555611	-0.2724	92	-	COAD,READ
ENSG00000174365	ENST00000440918	CIPC	ENSG00000198894	ENST00000555437	-0.1623	72	-	COAD,READ
ENSG00000174365	ENST00000440918	CIPC	ENSG00000198894	ENST00000555611	-0.1297	93	-	COAD,READ
ENSG00000174365	ENST00000432153	CIPC	ENSG00000198894	ENST00000555437	-0.1408	255	-	COAD,READ
ENSG00000174365	ENST00000432153	CIPC	ENSG00000198894	ENST00000555611	-0.2724	78	-	COAD,READ
ENSG00000174365	ENST00000437028	CIPC	ENSG00000198894	ENST00000555437	-0.1408	252	-	COAD,READ
ENSG00000174365	ENST00000437028	CIPC	ENSG00000198894	ENST00000555611	-0.2724	75	-	COAD,READ
ENSG00000174365	ENST00000434729	CIPC	ENSG00000198894	ENST00000555437	-0.1408	222	-	COAD,READ
ENSG00000174365	ENST00000434729	CIPC	ENSG00000198894	ENST00000555611	-0.2724	45	-	COAD,READ
ENSG00000174365	ENST00000418383	CIPC	ENSG00000198894	ENST00000555437	-0.1512	514	-	COAD,READ
ENSG00000174365	ENST00000418383	CIPC	ENSG00000198894	ENST00000555611	-0.1257	535	-	COAD,READ
ENSG00000174365	ENST00000457218	CIPC	ENSG00000198894	ENST00000555437	-0.1283	604	-	COAD,READ
ENSG00000174365	ENST00000457218	CIPC	ENSG00000198894	ENST00000555611	-0.1257	108	-	COAD,READ
ENSG00000174365	ENST00000442419	CIPC	ENSG00000198894	ENST00000555437	-0.1283	465	-	COAD,READ
ENSG00000174365	ENST00000442419	CIPC	ENSG00000198894	ENST00000555611	-0.1101	58	-	COAD,READ
ENSG00000174365	ENST00000444816	CIPC	ENSG00000198894	ENST00000555437	-0.1283	345	-	COAD,READ
ENSG00000174365	ENST00000453698	ATP2B4	ENSG00000058668	ENST00000458092	-0.3049	1	-	COAD,READ
ENSG00000174365	ENST00000400436	ATP2B4	ENSG00000058668	ENST00000458092	-0.2025	805	-	COAD,READ
ENSG00000174365	ENST00000483342	ATP2B4	ENSG00000058668	ENST00000458092	-0.2025	774	-	COAD,READ
ENSG00000174365	ENST00000421599	ATP2B4	ENSG00000058668	ENST00000458092	-0.1434	243	-	COAD,READ
ENSG00000174365	ENST00000449351	ATP2B4	ENSG00000058668	ENST00000458092	-0.1349	198	-	COAD,READ
ENSG00000174365	ENST00000420006	ATP2B4	ENSG00000058668	ENST00000458092	-0.1434	224	-	COAD,READ
ENSG00000174365	ENST00000359074	ATP2B4	ENSG00000058668	ENST00000458092	-0.1434	224	-	COAD,READ
ENSG00000174365	ENST00000440918	ATP2B4	ENSG00000058668	ENST00000458092	-0.1349	183	-	COAD,READ
ENSG00000174365	ENST00000432153	ATP2B4	ENSG00000058668	ENST00000458092	-0.1434	210	-	COAD,READ
ENSG00000174365	ENST00000437028	ATP2B4	ENSG00000058668	ENST00000458092	-0.1434	207	-	COAD,READ
ENSG00000174365	ENST00000434729	ATP2B4	ENSG00000058668	ENST00000458092	-0.1434	177	-	COAD,READ
ENSG00000174365	ENST00000418383	ATP2B4	ENSG00000058668	ENST00000458092	-0.2025	572	-	COAD,READ
ENSG00000174365	ENST00000457218	ATP2B4	ENSG00000058668	ENST00000458092	-0.2025	145	-	COAD,READ
ENSG00000174365	ENST00000442419	ATP2B4	ENSG00000058668	ENST00000458092	-0.1581	476	-	COAD,READ
ENSG00000174365	ENST00000444816	ATP2B4	ENSG00000058668	ENST00000458092	-0.1581	356	-	COAD,READ
ENSG00000174365	ENST00000453698	GNB4	ENSG00000114450	ENST00000468623	-0.1972	1007	-	READ
ENSG00000174365	ENST00000453698	PLSCR4	ENSG00000114698	ENST00000446574	-0.1129	94	-	COAD,READ
ENSG00000174365	ENST00000453698	PLSCR4	ENSG00000114698	ENST00000493382	-0.1972	598	-	COAD,READ
ENSG00000174365	ENST00000453698	ADCY9	ENSG00000162104	ENST00000576936	-0.3191	39	-	COAD,READ
ENSG00000174365	ENST00000453698	ADCY9	ENSG00000162104	ENST00000571467	-0.1174	1	-	COAD,READ
ENSG00000174365	ENST00000400436	GNB4	ENSG00000114450	ENST00000468623	-0.1972	2337	-	READ
ENSG00000174365	ENST00000400436	PLSCR4	ENSG00000114698	ENST00000446574	-0.1336	931	-	COAD,READ
ENSG00000174365	ENST00000400436	PLSCR4	ENSG00000114698	ENST00000493382	-0.1972	2013	-	COAD,READ
ENSG00000174365	ENST00000400436	ADCY9	ENSG00000162104	ENST00000576936	-0.5217	2376	-	COAD,READ
ENSG00000174365	ENST00000400436	ADCY9	ENSG00000162104	ENST00000571467	-0.1064	78	-	COAD,READ
ENSG00000174365	ENST00000483342	GNB4	ENSG00000114450	ENST00000468623	-0.1972	1194	-	READ
ENSG00000174365	ENST00000483342	PLSCR4	ENSG00000114698	ENST00000446574	-0.1884	1	-	COAD,READ
ENSG00000174365	ENST00000483342	PLSCR4	ENSG00000114698	ENST00000493382	-0.1972	944	-	COAD,READ
ENSG00000174365	ENST00000483342	ADCY9	ENSG00000162104	ENST00000576936	-0.5217	1233	-	COAD,READ
ENSG00000174365	ENST00000483342	ADCY9	ENSG00000162104	ENST00000571467	-0.1064	47	-	COAD,READ
ENSG00000174365	ENST00000421599	GNB4	ENSG00000114450	ENST00000468623	-0.1972	731	-	READ
ENSG00000174365	ENST00000421599	PLSCR4	ENSG00000114698	ENST00000446574	-0.1884	1	-	COAD,READ
ENSG00000174365	ENST00000421599	PLSCR4	ENSG00000114698	ENST00000493382	-0.1972	481	-	COAD,READ
ENSG00000174365	ENST00000421599	ADCY9	ENSG00000162104	ENST00000576936	-0.5217	770	-	COAD,READ
ENSG00000174365	ENST00000421599	ADCY9	ENSG00000162104	ENST00000571467	-0.1008	41	-	COAD,READ
ENSG00000174365	ENST00000449351	GNB4	ENSG00000114450	ENST00000468623	-0.1972	639	-	READ
ENSG00000174365	ENST00000449351	PLSCR4	ENSG00000114698	ENST00000446574	-0.1884	1	-	COAD,READ
ENSG00000174365	ENST00000449351	PLSCR4	ENSG00000114698	ENST00000493382	-0.1972	315	-	COAD,READ
ENSG00000174365	ENST00000449351	ADCY9	ENSG00000162104	ENST00000576936	-0.5217	678	-	COAD,READ
ENSG00000174365	ENST00000449351	ADCY9	ENSG00000162104	ENST00000571467	-0.1027	256	-	COAD,READ
ENSG00000174365	ENST00000420006	GNB4	ENSG00000114450	ENST00000468623	-0.1234	554	-	READ
ENSG00000174365	ENST00000420006	PLSCR4	ENSG00000114698	ENST00000446574	-0.1884	1	-	COAD,READ
ENSG00000174365	ENST00000420006	PLSCR4	ENSG00000114698	ENST00000493382	-0.1972	466	-	COAD,READ
ENSG00000174365	ENST00000420006	ADCY9	ENSG00000162104	ENST00000576936	-0.326	187	-	COAD,READ
ENSG00000174365	ENST00000420006	ADCY9	ENSG00000162104	ENST00000571467	-0.1008	22	-	COAD,READ
ENSG00000174365	ENST00000359074	GNB4	ENSG00000114450	ENST00000468623	-0.1972	716	-	READ
ENSG00000174365	ENST00000359074	PLSCR4	ENSG00000114698	ENST00000446574	-0.1884	1	-	COAD,READ
ENSG00000174365	ENST00000359074	PLSCR4	ENSG00000114698	ENST00000493382	-0.1972	466	-	COAD,READ
ENSG00000174365	ENST00000359074	ADCY9	ENSG00000162104	ENST00000576936	-0.5217	755	-	COAD,READ
ENSG00000174365	ENST00000359074	ADCY9	ENSG00000162104	ENST00000571467	-0.1008	22	-	COAD,READ
ENSG00000174365	ENST00000440918	PLSCR4	ENSG00000114698	ENST00000446574	-0.1168	146	-	COAD,READ
ENSG00000174365	ENST00000440918	PLSCR4	ENSG00000114698	ENST00000493382	-0.1972	464	-	COAD,READ
ENSG00000174365	ENST00000440918	ADCY9	ENSG00000162104	ENST00000576936	-0.1393	189	-	COAD,READ
ENSG00000174365	ENST00000432153	GNB4	ENSG00000114450	ENST00000468623	-0.1972	866	-	READ
ENSG00000174365	ENST00000432153	PLSCR4	ENSG00000114698	ENST00000446574	-0.2338	1	-	COAD,READ
ENSG00000174365	ENST00000432153	PLSCR4	ENSG00000114698	ENST00000493382	-0.1972	616	-	COAD,READ
ENSG00000174365	ENST00000432153	ADCY9	ENSG00000162104	ENST00000576936	-0.5217	905	-	COAD,READ
ENSG00000174365	ENST00000432153	ADCY9	ENSG00000162104	ENST00000571467	-0.1008	8	-	COAD,READ
ENSG00000174365	ENST00000437028	GNB4	ENSG00000114450	ENST00000468623	-0.1972	854	-	READ
ENSG00000174365	ENST00000437028	PLSCR4	ENSG00000114698	ENST00000446574	-0.1907	379	-	COAD,READ
ENSG00000174365	ENST00000437028	PLSCR4	ENSG00000114698	ENST00000493382	-0.1972	445	-	COAD,READ
ENSG00000174365	ENST00000437028	ADCY9	ENSG00000162104	ENST00000576936	-0.5217	893	-	COAD,READ
ENSG00000174365	ENST00000437028	ADCY9	ENSG00000162104	ENST00000571467	-0.1008	5	-	COAD,READ
ENSG00000174365	ENST00000434729	GNB4	ENSG00000114450	ENST00000468623	-0.1972	743	-	READ
ENSG00000174365	ENST00000434729	PLSCR4	ENSG00000114698	ENST00000446574	-0.1087	353	-	COAD,READ
ENSG00000174365	ENST00000434729	PLSCR4	ENSG00000114698	ENST00000493382	-0.1972	419	-	COAD,READ
ENSG00000174365	ENST00000434729	ADCY9	ENSG00000162104	ENST00000576936	-0.5217	782	-	COAD,READ
ENSG00000174365	ENST00000434729	ADCY9	ENSG00000162104	ENST00000571467	-0.1008	1	-	COAD,READ
ENSG00000174365	ENST00000418383	GNB4	ENSG00000114450	ENST00000468623	-0.1907	1	-	READ
ENSG00000174365	ENST00000418383	PLSCR4	ENSG00000114698	ENST00000446574	-0.1168	588	-	COAD,READ
ENSG00000174365	ENST00000418383	PLSCR4	ENSG00000114698	ENST00000493382	-0.2711	654	-	COAD,READ
ENSG00000174365	ENST00000418383	ADCY9	ENSG00000162104	ENST00000576936	-0.326	10	-	COAD,READ
ENSG00000174365	ENST00000457218	GNB4	ENSG00000114450	ENST00000468623	-0.1972	565	-	READ
ENSG00000174365	ENST00000457218	PLSCR4	ENSG00000114698	ENST00000446574	-0.1087	249	-	COAD,READ
ENSG00000174365	ENST00000457218	PLSCR4	ENSG00000114698	ENST00000493382	-0.1972	315	-	COAD,READ
ENSG00000174365	ENST00000457218	ADCY9	ENSG00000162104	ENST00000576936	-0.5217	604	-	COAD,READ
ENSG00000174365	ENST00000442419	GNB4	ENSG00000114450	ENST00000468623	-0.1972	426	-	READ
ENSG00000174365	ENST00000442419	PLSCR4	ENSG00000114698	ENST00000446574	-0.1087	25	-	COAD,READ
ENSG00000174365	ENST00000442419	PLSCR4	ENSG00000114698	ENST00000493382	-0.1972	91	-	COAD,READ
ENSG00000174365	ENST00000442419	ADCY9	ENSG00000162104	ENST00000576936	-0.5217	465	-	COAD,READ
ENSG00000174365	ENST00000444816	GNB4	ENSG00000114450	ENST00000468623	-0.1972	306	-	READ
ENSG00000174365	ENST00000444816	PLSCR4	ENSG00000114698	ENST00000446574	-0.1514	1	-	COAD,READ
ENSG00000174365	ENST00000444816	PLSCR4	ENSG00000114698	ENST00000493382	-0.1972	56	-	COAD,READ
ENSG00000174365	ENST00000444816	ADCY9	ENSG00000162104	ENST00000576936	-0.5217	345	-	COAD,READ
ENSG00000174365	ENST00000453698	NEK7	ENSG00000151414	ENST00000367383	-0.1687	1137	-	READ
ENSG00000174365	ENST00000400436	NEK7	ENSG00000151414	ENST00000367383	-0.1687	2467	-	READ
ENSG00000174365	ENST00000483342	NEK7	ENSG00000151414	ENST00000367383	-0.1687	1324	-	READ
ENSG00000174365	ENST00000421599	NEK7	ENSG00000151414	ENST00000367383	-0.1687	861	-	READ
ENSG00000174365	ENST00000449351	NEK7	ENSG00000151414	ENST00000367383	-0.1687	769	-	READ
ENSG00000174365	ENST00000420006	NEK7	ENSG00000151414	ENST00000367383	-0.1488	296	-	READ
ENSG00000174365	ENST00000359074	NEK7	ENSG00000151414	ENST00000367383	-0.1687	846	-	READ
ENSG00000174365	ENST00000440918	NEK7	ENSG00000151414	ENST00000367383	-0.6133	130	-	READ
ENSG00000174365	ENST00000432153	NEK7	ENSG00000151414	ENST00000367383	-0.1687	996	-	READ
ENSG00000174365	ENST00000437028	NEK7	ENSG00000151414	ENST00000367383	-0.1687	984	-	READ
ENSG00000174365	ENST00000434729	NEK7	ENSG00000151414	ENST00000367383	-0.1687	873	-	READ
ENSG00000174365	ENST00000418383	NEK7	ENSG00000151414	ENST00000367383	-0.1046	332	-	READ
ENSG00000174365	ENST00000418383	ZYG11B	ENSG00000162378	ENST00000545132	-0.1224	1	-	READ
ENSG00000174365	ENST00000457218	NEK7	ENSG00000151414	ENST00000367383	-0.1687	695	-	READ
ENSG00000174365	ENST00000442419	NEK7	ENSG00000151414	ENST00000367383	-0.1687	556	-	READ
ENSG00000174365	ENST00000444816	NEK7	ENSG00000151414	ENST00000367383	-0.1687	436	-	READ
ENSG00000174365	ENST00000453698	GAS7	ENSG00000007237	ENST00000583882	-0.2434	261	-	COAD,READ
ENSG00000174365	ENST00000453698	GAS7	ENSG00000007237	ENST00000542249	-0.1222	166	-	COAD,READ
ENSG00000174365	ENST00000453698	GAS7	ENSG00000007237	ENST00000396115	-0.19	359	-	COAD,READ
ENSG00000174365	ENST00000453698	GAS7	ENSG00000007237	ENST00000579158	-0.194	51	-	COAD,READ
ENSG00000174365	ENST00000400436	GAS7	ENSG00000007237	ENST00000583882	-0.2434	185	-	COAD,READ
ENSG00000174365	ENST00000400436	GAS7	ENSG00000007237	ENST00000542249	-0.1075	164	-	COAD,READ
ENSG00000174365	ENST00000400436	GAS7	ENSG00000007237	ENST00000396115	-0.1731	53	-	COAD,READ
ENSG00000174365	ENST00000400436	GAS7	ENSG00000007237	ENST00000579158	-0.1719	353	-	COAD,READ
ENSG00000174365	ENST00000483342	GAS7	ENSG00000007237	ENST00000583882	-0.2434	154	-	COAD,READ
ENSG00000174365	ENST00000483342	GAS7	ENSG00000007237	ENST00000542249	-0.1075	133	-	COAD,READ
ENSG00000174365	ENST00000483342	GAS7	ENSG00000007237	ENST00000396115	-0.1731	22	-	COAD,READ
ENSG00000174365	ENST00000483342	GAS7	ENSG00000007237	ENST00000579158	-0.1719	322	-	COAD,READ
ENSG00000174365	ENST00000421599	GAS7	ENSG00000007237	ENST00000583882	-0.2434	148	-	COAD,READ
ENSG00000174365	ENST00000421599	GAS7	ENSG00000007237	ENST00000542249	-0.1222	53	-	COAD,READ
ENSG00000174365	ENST00000421599	GAS7	ENSG00000007237	ENST00000396115	-0.19	246	-	COAD,READ
ENSG00000174365	ENST00000421599	GAS7	ENSG00000007237	ENST00000579158	-0.1834	390	-	COAD,READ
ENSG00000174365	ENST00000449351	GAS7	ENSG00000007237	ENST00000583882	-0.1609	138	-	COAD,READ
ENSG00000174365	ENST00000449351	GAS7	ENSG00000007237	ENST00000542249	-0.1025	19	-	COAD,READ
ENSG00000174365	ENST00000449351	GAS7	ENSG00000007237	ENST00000396115	-0.1459	19	-	COAD,READ
ENSG00000174365	ENST00000449351	GAS7	ENSG00000007237	ENST00000579158	-0.2141	19	-	COAD,READ
ENSG00000174365	ENST00000420006	GAS7	ENSG00000007237	ENST00000583882	-0.2434	129	-	COAD,READ
ENSG00000174365	ENST00000420006	GAS7	ENSG00000007237	ENST00000542249	-0.1222	34	-	COAD,READ
ENSG00000174365	ENST00000420006	GAS7	ENSG00000007237	ENST00000396115	-0.19	227	-	COAD,READ
ENSG00000174365	ENST00000420006	GAS7	ENSG00000007237	ENST00000579158	-0.1756	251	-	COAD,READ
ENSG00000174365	ENST00000359074	GAS7	ENSG00000007237	ENST00000583882	-0.2434	129	-	COAD,READ
ENSG00000174365	ENST00000359074	GAS7	ENSG00000007237	ENST00000542249	-0.1222	34	-	COAD,READ
ENSG00000174365	ENST00000359074	GAS7	ENSG00000007237	ENST00000396115	-0.19	227	-	COAD,READ
ENSG00000174365	ENST00000359074	GAS7	ENSG00000007237	ENST00000579158	-0.1756	251	-	COAD,READ
ENSG00000174365	ENST00000440918	GAS7	ENSG00000007237	ENST00000583882	-0.1609	123	-	COAD,READ
ENSG00000174365	ENST00000440918	GAS7	ENSG00000007237	ENST00000542249	-0.1044	4	-	COAD,READ
ENSG00000174365	ENST00000440918	GAS7	ENSG00000007237	ENST00000396115	-0.1459	4	-	COAD,READ
ENSG00000174365	ENST00000440918	GAS7	ENSG00000007237	ENST00000579158	-0.2141	4	-	COAD,READ
ENSG00000174365	ENST00000432153	GAS7	ENSG00000007237	ENST00000583882	-0.2434	115	-	COAD,READ
ENSG00000174365	ENST00000432153	GAS7	ENSG00000007237	ENST00000542249	-0.1222	20	-	COAD,READ
ENSG00000174365	ENST00000432153	GAS7	ENSG00000007237	ENST00000396115	-0.1894	213	-	COAD,READ
ENSG00000174365	ENST00000432153	GAS7	ENSG00000007237	ENST00000579158	-0.1756	237	-	COAD,READ
ENSG00000174365	ENST00000437028	GAS7	ENSG00000007237	ENST00000583882	-0.2434	112	-	COAD,READ
ENSG00000174365	ENST00000437028	GAS7	ENSG00000007237	ENST00000542249	-0.1222	17	-	COAD,READ
ENSG00000174365	ENST00000437028	GAS7	ENSG00000007237	ENST00000396115	-0.19	210	-	COAD,READ
ENSG00000174365	ENST00000437028	GAS7	ENSG00000007237	ENST00000579158	-0.1756	234	-	COAD,READ
ENSG00000174365	ENST00000434729	GAS7	ENSG00000007237	ENST00000583882	-0.2434	82	-	COAD,READ
ENSG00000174365	ENST00000434729	GAS7	ENSG00000007237	ENST00000542249	-0.1217	1	-	COAD,READ
ENSG00000174365	ENST00000434729	GAS7	ENSG00000007237	ENST00000396115	-0.19	180	-	COAD,READ
ENSG00000174365	ENST00000434729	GAS7	ENSG00000007237	ENST00000579158	-0.1756	204	-	COAD,READ
ENSG00000174365	ENST00000418383	GAS7	ENSG00000007237	ENST00000583882	-0.1315	565	-	COAD,READ
ENSG00000174365	ENST00000418383	GAS7	ENSG00000007237	ENST00000542249	-0.1208	1	-	COAD,READ
ENSG00000174365	ENST00000418383	GAS7	ENSG00000007237	ENST00000396115	-0.1329	57	-	COAD,READ
ENSG00000174365	ENST00000418383	GAS7	ENSG00000007237	ENST00000579158	-0.1719	120	-	COAD,READ
ENSG00000174365	ENST00000457218	GAS7	ENSG00000007237	ENST00000583882	-0.1315	138	-	COAD,READ
ENSG00000174365	ENST00000457218	GAS7	ENSG00000007237	ENST00000542249	-0.1154	270	-	COAD,READ
ENSG00000174365	ENST00000457218	GAS7	ENSG00000007237	ENST00000396115	-0.1431	465	-	COAD,READ
ENSG00000174365	ENST00000457218	GAS7	ENSG00000007237	ENST00000579158	-0.1707	1	-	COAD,READ
ENSG00000174365	ENST00000442419	GAS7	ENSG00000007237	ENST00000583882	-0.1337	203	-	COAD,READ
ENSG00000174365	ENST00000442419	GAS7	ENSG00000007237	ENST00000396115	-0.1253	351	-	COAD,READ
ENSG00000174365	ENST00000442419	GAS7	ENSG00000007237	ENST00000579158	-0.1538	495	-	COAD,READ
ENSG00000174365	ENST00000444816	GAS7	ENSG00000007237	ENST00000583882	-0.1245	45	-	COAD,READ
ENSG00000174365	ENST00000444816	GAS7	ENSG00000007237	ENST00000542249	-0.1007	11	-	COAD,READ
ENSG00000174365	ENST00000444816	GAS7	ENSG00000007237	ENST00000396115	-0.1431	206	-	COAD,READ
ENSG00000174365	ENST00000444816	GAS7	ENSG00000007237	ENST00000579158	-0.1538	375	-	COAD,READ
ENSG00000174365	ENST00000453698	DDR2	ENSG00000162733	ENST00000367921	-0.1312	276	-	COAD,READ
ENSG00000174365	ENST00000453698	DDR2	ENSG00000162733	ENST00000458105	-0.2457	547	-	COAD,READ
ENSG00000174365	ENST00000453698	FYCO1	ENSG00000163820	ENST00000438446	-0.1309	265	-	READ
ENSG00000174365	ENST00000400436	DDR2	ENSG00000162733	ENST00000367921	-0.1688	220	-	COAD,READ
ENSG00000174365	ENST00000400436	DDR2	ENSG00000162733	ENST00000458105	-0.3475	924	-	COAD,READ
ENSG00000174365	ENST00000400436	FYCO1	ENSG00000163820	ENST00000438446	-0.1439	189	-	READ
ENSG00000174365	ENST00000483342	DDR2	ENSG00000162733	ENST00000367921	-0.1688	189	-	COAD,READ
ENSG00000174365	ENST00000483342	DDR2	ENSG00000162733	ENST00000458105	-0.2457	893	-	COAD,READ
ENSG00000174365	ENST00000483342	FYCO1	ENSG00000163820	ENST00000438446	-0.1439	158	-	READ
ENSG00000174365	ENST00000421599	DDR2	ENSG00000162733	ENST00000367921	-0.1312	163	-	COAD,READ
ENSG00000174365	ENST00000421599	DDR2	ENSG00000162733	ENST00000458105	-0.1951	434	-	COAD,READ
ENSG00000174365	ENST00000421599	FYCO1	ENSG00000163820	ENST00000438446	-0.1309	152	-	READ
ENSG00000174365	ENST00000449351	DDR2	ENSG00000162733	ENST00000367921	-0.1074	180	-	COAD,READ
ENSG00000174365	ENST00000449351	DDR2	ENSG00000162733	ENST00000458105	-0.2457	264	-	COAD,READ
ENSG00000174365	ENST00000449351	FYCO1	ENSG00000163820	ENST00000438446	-0.1141	1	-	READ
ENSG00000174365	ENST00000420006	DDR2	ENSG00000162733	ENST00000367921	-0.1312	144	-	COAD,READ
ENSG00000174365	ENST00000420006	DDR2	ENSG00000162733	ENST00000458105	-0.2457	415	-	COAD,READ
ENSG00000174365	ENST00000420006	FYCO1	ENSG00000163820	ENST00000438446	-0.1309	133	-	READ
ENSG00000174365	ENST00000359074	DDR2	ENSG00000162733	ENST00000367921	-0.1312	144	-	COAD,READ
ENSG00000174365	ENST00000359074	DDR2	ENSG00000162733	ENST00000458105	-0.2457	415	-	COAD,READ
ENSG00000174365	ENST00000359074	FYCO1	ENSG00000163820	ENST00000438446	-0.1309	133	-	READ
ENSG00000174365	ENST00000440918	DDR2	ENSG00000162733	ENST00000458105	-0.2457	249	-	COAD,READ
ENSG00000174365	ENST00000440918	FYCO1	ENSG00000163820	ENST00000438446	-0.1312	1	-	READ
ENSG00000174365	ENST00000432153	DDR2	ENSG00000162733	ENST00000367921	-0.1312	130	-	COAD,READ
ENSG00000174365	ENST00000432153	DDR2	ENSG00000162733	ENST00000458105	-0.2457	401	-	COAD,READ
ENSG00000174365	ENST00000432153	FYCO1	ENSG00000163820	ENST00000438446	-0.1309	119	-	READ
ENSG00000174365	ENST00000437028	DDR2	ENSG00000162733	ENST00000367921	-0.1312	127	-	COAD,READ
ENSG00000174365	ENST00000437028	DDR2	ENSG00000162733	ENST00000458105	-0.1951	398	-	COAD,READ
ENSG00000174365	ENST00000437028	FYCO1	ENSG00000163820	ENST00000438446	-0.1309	116	-	READ
ENSG00000174365	ENST00000434729	DDR2	ENSG00000162733	ENST00000367921	-0.1312	97	-	COAD,READ
ENSG00000174365	ENST00000434729	DDR2	ENSG00000162733	ENST00000458105	-0.2457	368	-	COAD,READ
ENSG00000174365	ENST00000434729	FYCO1	ENSG00000163820	ENST00000438446	-0.1309	86	-	READ
ENSG00000174365	ENST00000418383	DDR2	ENSG00000162733	ENST00000367921	-0.1688	1	-	COAD,READ
ENSG00000174365	ENST00000418383	DDR2	ENSG00000162733	ENST00000458105	-0.2457	691	-	COAD,READ
ENSG00000174365	ENST00000418383	FYCO1	ENSG00000163820	ENST00000438446	-0.1481	1	-	READ
ENSG00000174365	ENST00000457218	DDR2	ENSG00000162733	ENST00000367921	-0.1074	180	-	COAD,READ
ENSG00000174365	ENST00000457218	DDR2	ENSG00000162733	ENST00000458105	-0.2457	264	-	COAD,READ
ENSG00000174365	ENST00000457218	FYCO1	ENSG00000163820	ENST00000438446	-0.1041	268	-	READ
ENSG00000174365	ENST00000442419	DDR2	ENSG00000162733	ENST00000458105	-0.2457	40	-	COAD,READ
ENSG00000174365	ENST00000442419	FYCO1	ENSG00000163820	ENST00000438446	-0.1041	44	-	READ
ENSG00000174365	ENST00000444816	DDR2	ENSG00000162733	ENST00000367921	-0.1001	194	-	COAD,READ
ENSG00000174365	ENST00000444816	DDR2	ENSG00000162733	ENST00000458105	-0.1914	14	-	COAD,READ
ENSG00000174365	ENST00000444816	FYCO1	ENSG00000163820	ENST00000438446	-0.1233	9	-	READ
ENSG00000174365	ENST00000453698	LPP	ENSG00000145012	ENST00000415906	-0.1036	271	-	COAD,READ
ENSG00000174365	ENST00000453698	DST	ENSG00000151914	ENST00000361203	-0.419	485	-	READ
ENSG00000174365	ENST00000400436	LPP	ENSG00000145012	ENST00000415906	-0.1036	195	-	COAD,READ
ENSG00000174365	ENST00000400436	DST	ENSG00000151914	ENST00000361203	-0.4338	478	-	READ
ENSG00000174365	ENST00000400436	DST	ENSG00000151914	ENST00000518935	-0.1741	611	-	READ
ENSG00000174365	ENST00000483342	LPP	ENSG00000145012	ENST00000415906	-0.1036	164	-	COAD,READ
ENSG00000174365	ENST00000483342	DST	ENSG00000151914	ENST00000361203	-0.4338	447	-	READ
ENSG00000174365	ENST00000483342	DST	ENSG00000151914	ENST00000518935	-0.1741	580	-	READ
ENSG00000174365	ENST00000421599	LPP	ENSG00000145012	ENST00000415906	-0.1036	158	-	COAD,READ
ENSG00000174365	ENST00000421599	DST	ENSG00000151914	ENST00000361203	-0.419	372	-	READ
ENSG00000174365	ENST00000449351	LPP	ENSG00000145012	ENST00000415906	-0.1258	30	-	COAD,READ
ENSG00000174365	ENST00000449351	DST	ENSG00000151914	ENST00000361203	-0.419	202	-	READ
ENSG00000174365	ENST00000420006	LPP	ENSG00000145012	ENST00000415906	-0.1036	139	-	COAD,READ
ENSG00000174365	ENST00000420006	DST	ENSG00000151914	ENST00000361203	-0.4429	616	-	READ
ENSG00000174365	ENST00000420006	DST	ENSG00000151914	ENST00000518935	-0.406	11	-	READ
ENSG00000174365	ENST00000359074	LPP	ENSG00000145012	ENST00000415906	-0.1036	139	-	COAD,READ
ENSG00000174365	ENST00000359074	DST	ENSG00000151914	ENST00000361203	-0.419	353	-	READ
ENSG00000174365	ENST00000440918	LPP	ENSG00000145012	ENST00000415906	-0.1258	15	-	COAD,READ
ENSG00000174365	ENST00000440918	DST	ENSG00000151914	ENST00000361203	-0.419	187	-	READ
ENSG00000174365	ENST00000440918	DST	ENSG00000151914	ENST00000518935	-0.715	356	-	READ
ENSG00000174365	ENST00000432153	LPP	ENSG00000145012	ENST00000415906	-0.1036	125	-	COAD,READ
ENSG00000174365	ENST00000432153	DST	ENSG00000151914	ENST00000361203	-0.419	339	-	READ
ENSG00000174365	ENST00000432153	DST	ENSG00000151914	ENST00000518935	-0.715	508	-	READ
ENSG00000174365	ENST00000437028	LPP	ENSG00000145012	ENST00000415906	-0.1036	122	-	COAD,READ
ENSG00000174365	ENST00000437028	DST	ENSG00000151914	ENST00000361203	-0.419	336	-	READ
ENSG00000174365	ENST00000434729	LPP	ENSG00000145012	ENST00000415906	-0.1036	92	-	COAD,READ
ENSG00000174365	ENST00000434729	DST	ENSG00000151914	ENST00000361203	-0.419	306	-	READ
ENSG00000174365	ENST00000418383	DST	ENSG00000151914	ENST00000361203	-0.4338	245	-	READ
ENSG00000174365	ENST00000418383	DST	ENSG00000151914	ENST00000518935	-0.1741	378	-	READ
ENSG00000174365	ENST00000457218	LPP	ENSG00000145012	ENST00000415906	-0.1242	628	-	COAD,READ
ENSG00000174365	ENST00000457218	DST	ENSG00000151914	ENST00000361203	-0.419	202	-	READ
ENSG00000174365	ENST00000442419	LPP	ENSG00000145012	ENST00000415906	-0.1242	489	-	COAD,READ
ENSG00000174365	ENST00000442419	DST	ENSG00000151914	ENST00000361203	-0.3914	488	-	READ
ENSG00000174365	ENST00000444816	LPP	ENSG00000145012	ENST00000415906	-0.1242	369	-	COAD,READ
ENSG00000174365	ENST00000444816	DST	ENSG00000151914	ENST00000361203	-0.3914	368	-	READ
ENSG00000174365	ENST00000453698	FEZ2	ENSG00000171055	ENST00000414288	-0.1184	617	-	READ
ENSG00000174365	ENST00000400436	FEZ2	ENSG00000171055	ENST00000414288	-0.1587	1677	-	READ
ENSG00000174365	ENST00000483342	FEZ2	ENSG00000171055	ENST00000414288	-0.1414	843	-	READ
ENSG00000174365	ENST00000421599	FEZ2	ENSG00000171055	ENST00000414288	-0.1291	338	-	READ
ENSG00000174365	ENST00000449351	FEZ2	ENSG00000171055	ENST00000414288	-0.1184	334	-	READ
ENSG00000174365	ENST00000420006	FEZ2	ENSG00000171055	ENST00000414288	-0.1414	365	-	READ
ENSG00000174365	ENST00000359074	FEZ2	ENSG00000171055	ENST00000414288	-0.1414	365	-	READ
ENSG00000174365	ENST00000440918	FEZ2	ENSG00000171055	ENST00000414288	-0.1275	96	-	READ
ENSG00000174365	ENST00000432153	FEZ2	ENSG00000171055	ENST00000414288	-0.1291	305	-	READ
ENSG00000174365	ENST00000437028	FEZ2	ENSG00000171055	ENST00000414288	-0.1184	464	-	READ
ENSG00000174365	ENST00000434729	FEZ2	ENSG00000171055	ENST00000414288	-0.1184	438	-	READ
ENSG00000174365	ENST00000418383	FEZ2	ENSG00000171055	ENST00000414288	-0.1304	107	-	READ
ENSG00000174365	ENST00000418383	FEZ2	ENSG00000171055	ENST00000432869	-0.1039	1	-	READ
ENSG00000174365	ENST00000457218	FEZ2	ENSG00000171055	ENST00000414288	-0.1414	214	-	READ
ENSG00000174365	ENST00000442419	FEZ2	ENSG00000171055	ENST00000414288	-0.1414	1	-	READ
ENSG00000174365	ENST00000444816	FEZ2	ENSG00000171055	ENST00000414288	-0.1412	245	-	READ
ENSG00000174365	ENST00000453698	MSRB3	ENSG00000174099	ENST00000541897	-0.1153	84	-	COAD,READ
ENSG00000174365	ENST00000453698	MSRB3	ENSG00000174099	ENST00000535664	-0.1992	421	-	COAD,READ
ENSG00000174365	ENST00000453698	MSRB3	ENSG00000174099	ENST00000446731	-0.1195	514	-	COAD,READ
ENSG00000174365	ENST00000453698	PLS1	ENSG00000120756	ENST00000497002	-0.2552	608	-	COAD,READ
ENSG00000174365	ENST00000400436	MSRB3	ENSG00000174099	ENST00000541897	-0.1153	8	-	COAD,READ
ENSG00000174365	ENST00000400436	MSRB3	ENSG00000174099	ENST00000535664	-0.306	798	-	COAD,READ
ENSG00000174365	ENST00000400436	PLS1	ENSG00000120756	ENST00000497002	-2.28	1857	-	COAD,READ
ENSG00000174365	ENST00000483342	MSRB3	ENSG00000174099	ENST00000541897	-0.1069	1108	-	COAD,READ
ENSG00000174365	ENST00000483342	MSRB3	ENSG00000174099	ENST00000535664	-0.306	767	-	COAD,READ
ENSG00000174365	ENST00000483342	MSRB3	ENSG00000174099	ENST00000446731	-0.1195	860	-	COAD,READ
ENSG00000174365	ENST00000483342	PLS1	ENSG00000120756	ENST00000497002	-0.2552	954	-	COAD,READ
ENSG00000174365	ENST00000421599	MSRB3	ENSG00000174099	ENST00000541897	-0.1069	645	-	COAD,READ
ENSG00000174365	ENST00000421599	MSRB3	ENSG00000174099	ENST00000540804	-0.1002	1	-	COAD,READ
ENSG00000174365	ENST00000421599	MSRB3	ENSG00000174099	ENST00000535664	-0.1992	308	-	COAD,READ
ENSG00000174365	ENST00000421599	MSRB3	ENSG00000174099	ENST00000446731	-0.108	381	-	COAD,READ
ENSG00000174365	ENST00000421599	PLS1	ENSG00000120756	ENST00000497002	-0.3119	464	-	COAD,READ
ENSG00000174365	ENST00000449351	MSRB3	ENSG00000174099	ENST00000541897	-0.1069	553	-	COAD,READ
ENSG00000174365	ENST00000449351	MSRB3	ENSG00000174099	ENST00000535664	-0.306	138	-	COAD,READ
ENSG00000174365	ENST00000449351	MSRB3	ENSG00000174099	ENST00000446731	-0.1195	231	-	COAD,READ
ENSG00000174365	ENST00000449351	PLS1	ENSG00000120756	ENST00000497002	-0.2552	325	-	COAD,READ
ENSG00000174365	ENST00000420006	MSRB3	ENSG00000174099	ENST00000541897	-0.1136	102	-	COAD,READ
ENSG00000174365	ENST00000420006	MSRB3	ENSG00000174099	ENST00000535664	-0.1992	289	-	COAD,READ
ENSG00000174365	ENST00000420006	MSRB3	ENSG00000174099	ENST00000446731	-0.1195	382	-	COAD,READ
ENSG00000174365	ENST00000420006	PLS1	ENSG00000120756	ENST00000497002	-0.2552	476	-	COAD,READ
ENSG00000174365	ENST00000359074	MSRB3	ENSG00000174099	ENST00000541897	-0.1069	630	-	COAD,READ
ENSG00000174365	ENST00000359074	MSRB3	ENSG00000174099	ENST00000535664	-0.1992	289	-	COAD,READ
ENSG00000174365	ENST00000359074	MSRB3	ENSG00000174099	ENST00000446731	-0.1195	382	-	COAD,READ
ENSG00000174365	ENST00000359074	PLS1	ENSG00000120756	ENST00000497002	-0.2552	476	-	COAD,READ
ENSG00000174365	ENST00000440918	MSRB3	ENSG00000174099	ENST00000541897	-0.1307	1	-	COAD,READ
ENSG00000174365	ENST00000440918	MSRB3	ENSG00000174099	ENST00000535664	-0.306	123	-	COAD,READ
ENSG00000174365	ENST00000440918	PLS1	ENSG00000120756	ENST00000497002	-0.1764	254	-	COAD,READ
ENSG00000174365	ENST00000432153	MSRB3	ENSG00000174099	ENST00000541897	-0.1069	780	-	COAD,READ
ENSG00000174365	ENST00000432153	MSRB3	ENSG00000174099	ENST00000540804	-0.1238	1	-	COAD,READ
ENSG00000174365	ENST00000432153	MSRB3	ENSG00000174099	ENST00000535664	-0.1992	275	-	COAD,READ
ENSG00000174365	ENST00000432153	MSRB3	ENSG00000174099	ENST00000446731	-0.1021	590	-	COAD,READ
ENSG00000174365	ENST00000432153	PLS1	ENSG00000120756	ENST00000497002	-0.1764	406	-	COAD,READ
ENSG00000174365	ENST00000437028	MSRB3	ENSG00000174099	ENST00000541897	-0.1136	85	-	COAD,READ
ENSG00000174365	ENST00000437028	MSRB3	ENSG00000174099	ENST00000540804	-0.1238	1	-	COAD,READ
ENSG00000174365	ENST00000437028	MSRB3	ENSG00000174099	ENST00000535664	-0.1992	272	-	COAD,READ
ENSG00000174365	ENST00000437028	MSRB3	ENSG00000174099	ENST00000446731	-0.108	345	-	COAD,READ
ENSG00000174365	ENST00000437028	PLS1	ENSG00000120756	ENST00000497002	-0.3119	428	-	COAD,READ
ENSG00000174365	ENST00000434729	MSRB3	ENSG00000174099	ENST00000541897	-0.1069	657	-	COAD,READ
ENSG00000174365	ENST00000434729	MSRB3	ENSG00000174099	ENST00000535664	-0.1992	242	-	COAD,READ
ENSG00000174365	ENST00000434729	MSRB3	ENSG00000174099	ENST00000446731	-0.1195	335	-	COAD,READ
ENSG00000174365	ENST00000434729	PLS1	ENSG00000120756	ENST00000497002	-0.2552	429	-	COAD,READ
ENSG00000174365	ENST00000418383	MSRB3	ENSG00000174099	ENST00000535664	-0.306	565	-	COAD,READ
ENSG00000174365	ENST00000418383	PLS1	ENSG00000120756	ENST00000497002	-0.1764	696	-	COAD,READ
ENSG00000174365	ENST00000457218	MSRB3	ENSG00000174099	ENST00000541897	-0.1069	479	-	COAD,READ
ENSG00000174365	ENST00000457218	MSRB3	ENSG00000174099	ENST00000535664	-0.306	138	-	COAD,READ
ENSG00000174365	ENST00000457218	MSRB3	ENSG00000174099	ENST00000446731	-0.1195	231	-	COAD,READ
ENSG00000174365	ENST00000457218	PLS1	ENSG00000120756	ENST00000497002	-0.2552	325	-	COAD,READ
ENSG00000174365	ENST00000442419	MSRB3	ENSG00000174099	ENST00000541897	-0.105	340	-	COAD,READ
ENSG00000174365	ENST00000442419	MSRB3	ENSG00000174099	ENST00000535664	-0.2704	704	-	COAD,READ
ENSG00000174365	ENST00000442419	MSRB3	ENSG00000174099	ENST00000446731	-0.1195	7	-	COAD,READ
ENSG00000174365	ENST00000442419	PLS1	ENSG00000120756	ENST00000497002	-0.2552	101	-	COAD,READ
ENSG00000174365	ENST00000444816	MSRB3	ENSG00000174099	ENST00000541897	-0.1069	220	-	COAD,READ
ENSG00000174365	ENST00000444816	MSRB3	ENSG00000174099	ENST00000535664	-0.2704	584	-	COAD,READ
ENSG00000174365	ENST00000444816	PLS1	ENSG00000120756	ENST00000497002	-0.2552	66	-	COAD,READ
ENSG00000174365	ENST00000453698	MYADM	ENSG00000179820	ENST00000391768	-0.1438	204	-	READ
ENSG00000174365	ENST00000453698	MIER1	ENSG00000198160	ENST00000371016	-0.1053	863	-	COAD,READ
ENSG00000174365	ENST00000453698	MIER1	ENSG00000198160	ENST00000371014	-0.1053	863	-	COAD,READ
ENSG00000174365	ENST00000453698	MIER1	ENSG00000198160	ENST00000401042	-0.1053	863	-	COAD,READ
ENSG00000174365	ENST00000453698	FERMT2	ENSG00000073712	ENST00000399304	-0.2173	402	-	COAD,READ
ENSG00000174365	ENST00000453698	FERMT2	ENSG00000073712	ENST00000557562	-0.1507	1	-	COAD,READ
ENSG00000174365	ENST00000400436	MYADM	ENSG00000179820	ENST00000391768	-0.1438	128	-	READ
ENSG00000174365	ENST00000400436	FERMT2	ENSG00000073712	ENST00000399304	-0.2155	747	-	COAD,READ
ENSG00000174365	ENST00000400436	FERMT2	ENSG00000073712	ENST00000557562	-0.1016	1536	-	COAD,READ
ENSG00000174365	ENST00000483342	MYADM	ENSG00000179820	ENST00000391768	-0.1438	97	-	READ
ENSG00000174365	ENST00000483342	FERMT2	ENSG00000073712	ENST00000399304	-0.2155	716	-	COAD,READ
ENSG00000174365	ENST00000421599	MYADM	ENSG00000179820	ENST00000391768	-0.1438	91	-	READ
ENSG00000174365	ENST00000421599	MIER1	ENSG00000198160	ENST00000371016	-0.1078	477	-	COAD,READ
ENSG00000174365	ENST00000421599	MIER1	ENSG00000198160	ENST00000371014	-0.1078	477	-	COAD,READ
ENSG00000174365	ENST00000421599	MIER1	ENSG00000198160	ENST00000401042	-0.1078	477	-	COAD,READ
ENSG00000174365	ENST00000421599	FERMT2	ENSG00000073712	ENST00000399304	-0.2173	289	-	COAD,READ
ENSG00000174365	ENST00000449351	MYADM	ENSG00000179820	ENST00000391768	-0.1249	700	-	READ
ENSG00000174365	ENST00000420006	MYADM	ENSG00000179820	ENST00000391768	-0.1438	72	-	READ
ENSG00000174365	ENST00000420006	FERMT2	ENSG00000073712	ENST00000399304	-0.2173	270	-	COAD,READ
ENSG00000174365	ENST00000359074	MYADM	ENSG00000179820	ENST00000391768	-0.1438	72	-	READ
ENSG00000174365	ENST00000359074	FERMT2	ENSG00000073712	ENST00000399304	-0.2173	270	-	COAD,READ
ENSG00000174365	ENST00000440918	MYADM	ENSG00000179820	ENST00000391768	-0.1242	74	-	READ
ENSG00000174365	ENST00000432153	MYADM	ENSG00000179820	ENST00000391768	-0.1438	58	-	READ
ENSG00000174365	ENST00000432153	FERMT2	ENSG00000073712	ENST00000399304	-0.2173	256	-	COAD,READ
ENSG00000174365	ENST00000437028	MYADM	ENSG00000179820	ENST00000391768	-0.1438	55	-	READ
ENSG00000174365	ENST00000437028	MIER1	ENSG00000198160	ENST00000371016	-0.1053	710	-	COAD,READ
ENSG00000174365	ENST00000437028	MIER1	ENSG00000198160	ENST00000371014	-0.1053	710	-	COAD,READ
ENSG00000174365	ENST00000437028	MIER1	ENSG00000198160	ENST00000401042	-0.1053	710	-	COAD,READ
ENSG00000174365	ENST00000437028	FERMT2	ENSG00000073712	ENST00000399304	-0.2173	253	-	COAD,READ
ENSG00000174365	ENST00000434729	MYADM	ENSG00000179820	ENST00000391768	-0.1438	25	-	READ
ENSG00000174365	ENST00000434729	FERMT2	ENSG00000073712	ENST00000399304	-0.2173	223	-	COAD,READ
ENSG00000174365	ENST00000418383	MYADM	ENSG00000179820	ENST00000391768	-0.1777	198	-	READ
ENSG00000174365	ENST00000418383	FERMT2	ENSG00000073712	ENST00000399304	-0.2155	514	-	COAD,READ
ENSG00000174365	ENST00000457218	MYADM	ENSG00000179820	ENST00000391768	-0.1249	626	-	READ
ENSG00000174365	ENST00000457218	FERMT2	ENSG00000073712	ENST00000399304	-0.2155	87	-	COAD,READ
ENSG00000174365	ENST00000442419	MYADM	ENSG00000179820	ENST00000391768	-0.1415	152	-	READ
ENSG00000174365	ENST00000442419	MIER1	ENSG00000198160	ENST00000371016	-0.1053	282	-	COAD,READ
ENSG00000174365	ENST00000442419	MIER1	ENSG00000198160	ENST00000371014	-0.1053	282	-	COAD,READ
ENSG00000174365	ENST00000442419	MIER1	ENSG00000198160	ENST00000401042	-0.1053	282	-	COAD,READ
ENSG00000174365	ENST00000442419	FERMT2	ENSG00000073712	ENST00000399304	-0.1679	282	-	COAD,READ
ENSG00000174365	ENST00000444816	MYADM	ENSG00000179820	ENST00000391768	-0.1249	367	-	READ
ENSG00000174365	ENST00000453698	ACADM	ENSG00000117054	ENST00000420607	-0.2183	438	-	COAD,READ
ENSG00000174365	ENST00000453698	ACADM	ENSG00000117054	ENST00000528016	-0.1043	352	-	COAD,READ
ENSG00000174365	ENST00000453698	GNE	ENSG00000159921	ENST00000539208	-0.1121	294	-	READ
ENSG00000174365	ENST00000453698	GNE	ENSG00000159921	ENST00000447283	-0.1203	294	-	READ
ENSG00000174365	ENST00000453698	GNE	ENSG00000159921	ENST00000377902	-0.1203	294	-	READ
ENSG00000174365	ENST00000453698	UGP2	ENSG00000169764	ENST00000487640	-0.1029	42	-	COAD,READ
ENSG00000174365	ENST00000400436	ACADM	ENSG00000117054	ENST00000530953	-0.1002	180	-	COAD,READ
ENSG00000174365	ENST00000400436	ACADM	ENSG00000117054	ENST00000420607	-0.2183	815	-	COAD,READ
ENSG00000174365	ENST00000400436	ACADM	ENSG00000117054	ENST00000528016	-0.1081	302	-	COAD,READ
ENSG00000174365	ENST00000400436	IQGAP2	ENSG00000145703	ENST00000513534	-0.106	1462	-	COAD,READ
ENSG00000174365	ENST00000400436	GNE	ENSG00000159921	ENST00000447283	-0.1059	1521	-	READ
ENSG00000174365	ENST00000400436	GNE	ENSG00000159921	ENST00000377902	-0.1059	1522	-	READ
ENSG00000174365	ENST00000400436	UGP2	ENSG00000169764	ENST00000497510	-0.1149	986	-	COAD,READ
ENSG00000174365	ENST00000400436	UGP2	ENSG00000169764	ENST00000467400	-0.1149	980	-	COAD,READ
ENSG00000174365	ENST00000400436	UGP2	ENSG00000169764	ENST00000487640	-0.1243	1	-	COAD,READ
ENSG00000174365	ENST00000483342	SCP2	ENSG00000116171	ENST00000528311	-0.1676	269	-	COAD,READ
ENSG00000174365	ENST00000483342	ACADM	ENSG00000117054	ENST00000530953	-0.1002	149	-	COAD,READ
ENSG00000174365	ENST00000483342	ACADM	ENSG00000117054	ENST00000420607	-0.2183	784	-	COAD,READ
ENSG00000174365	ENST00000483342	ACADM	ENSG00000117054	ENST00000528016	-0.1081	271	-	COAD,READ
ENSG00000174365	ENST00000483342	GNE	ENSG00000159921	ENST00000447283	-0.1235	187	-	READ
ENSG00000174365	ENST00000483342	GNE	ENSG00000159921	ENST00000377902	-0.1235	187	-	READ
ENSG00000174365	ENST00000483342	UGP2	ENSG00000169764	ENST00000497510	-0.1066	810	-	COAD,READ
ENSG00000174365	ENST00000483342	UGP2	ENSG00000169764	ENST00000467400	-0.1066	804	-	COAD,READ
ENSG00000174365	ENST00000421599	ACADM	ENSG00000117054	ENST00000420607	-0.2183	325	-	COAD,READ
ENSG00000174365	ENST00000421599	ACADM	ENSG00000117054	ENST00000528016	-0.1106	239	-	COAD,READ
ENSG00000174365	ENST00000421599	GNE	ENSG00000159921	ENST00000539208	-0.1121	181	-	READ
ENSG00000174365	ENST00000421599	GNE	ENSG00000159921	ENST00000447283	-0.1203	181	-	READ
ENSG00000174365	ENST00000421599	GNE	ENSG00000159921	ENST00000377902	-0.1203	181	-	READ
ENSG00000174365	ENST00000421599	UGP2	ENSG00000169764	ENST00000497510	-0.101	432	-	COAD,READ
ENSG00000174365	ENST00000421599	UGP2	ENSG00000169764	ENST00000467400	-0.101	432	-	COAD,READ
ENSG00000174365	ENST00000421599	UGP2	ENSG00000169764	ENST00000487640	-0.1135	55	-	COAD,READ
ENSG00000174365	ENST00000449351	ACADM	ENSG00000117054	ENST00000420607	-0.2183	155	-	COAD,READ
ENSG00000174365	ENST00000449351	IQGAP2	ENSG00000145703	ENST00000504254	-0.1146	1	-	COAD,READ
ENSG00000174365	ENST00000449351	UGP2	ENSG00000169764	ENST00000483108	-0.126	1	-	COAD,READ
ENSG00000174365	ENST00000420006	ACADM	ENSG00000117054	ENST00000420607	-0.2183	306	-	COAD,READ
ENSG00000174365	ENST00000420006	ACADM	ENSG00000117054	ENST00000528016	-0.1032	220	-	COAD,READ
ENSG00000174365	ENST00000420006	GNE	ENSG00000159921	ENST00000539208	-0.1121	162	-	READ
ENSG00000174365	ENST00000420006	GNE	ENSG00000159921	ENST00000447283	-0.1203	162	-	READ
ENSG00000174365	ENST00000420006	GNE	ENSG00000159921	ENST00000377902	-0.1203	162	-	READ
ENSG00000174365	ENST00000420006	UGP2	ENSG00000169764	ENST00000467648	-0.1047	510	-	COAD,READ
ENSG00000174365	ENST00000420006	UGP2	ENSG00000169764	ENST00000497510	-0.1066	332	-	COAD,READ
ENSG00000174365	ENST00000420006	UGP2	ENSG00000169764	ENST00000483108	-0.1417	1	-	COAD,READ
ENSG00000174365	ENST00000420006	UGP2	ENSG00000169764	ENST00000467400	-0.1066	326	-	COAD,READ
ENSG00000174365	ENST00000420006	UGP2	ENSG00000169764	ENST00000487640	-0.1135	36	-	COAD,READ
ENSG00000174365	ENST00000359074	ACADM	ENSG00000117054	ENST00000420607	-0.2183	306	-	COAD,READ
ENSG00000174365	ENST00000359074	ACADM	ENSG00000117054	ENST00000528016	-0.1032	220	-	COAD,READ
ENSG00000174365	ENST00000359074	GNE	ENSG00000159921	ENST00000539208	-0.1121	162	-	READ
ENSG00000174365	ENST00000359074	GNE	ENSG00000159921	ENST00000447283	-0.1203	162	-	READ
ENSG00000174365	ENST00000359074	GNE	ENSG00000159921	ENST00000377902	-0.1203	162	-	READ
ENSG00000174365	ENST00000359074	UGP2	ENSG00000169764	ENST00000497510	-0.1066	332	-	COAD,READ
ENSG00000174365	ENST00000359074	UGP2	ENSG00000169764	ENST00000483108	-0.1417	1	-	COAD,READ
ENSG00000174365	ENST00000359074	UGP2	ENSG00000169764	ENST00000467400	-0.1066	326	-	COAD,READ
ENSG00000174365	ENST00000359074	UGP2	ENSG00000169764	ENST00000487640	-0.1135	36	-	COAD,READ
ENSG00000174365	ENST00000440918	ACADM	ENSG00000117054	ENST00000420607	-0.2183	140	-	COAD,READ
ENSG00000174365	ENST00000440918	IQGAP2	ENSG00000145703	ENST00000504254	-0.1146	1	-	COAD,READ
ENSG00000174365	ENST00000440918	UGP2	ENSG00000169764	ENST00000487640	-0.1178	91	-	COAD,READ
ENSG00000174365	ENST00000432153	ACADM	ENSG00000117054	ENST00000420607	-0.2183	292	-	COAD,READ
ENSG00000174365	ENST00000432153	ACADM	ENSG00000117054	ENST00000528016	-0.1061	232	-	COAD,READ
ENSG00000174365	ENST00000432153	GNE	ENSG00000159921	ENST00000539208	-0.1121	148	-	READ
ENSG00000174365	ENST00000432153	GNE	ENSG00000159921	ENST00000447283	-0.1203	148	-	READ
ENSG00000174365	ENST00000432153	GNE	ENSG00000159921	ENST00000377902	-0.1203	148	-	READ
ENSG00000174365	ENST00000432153	UGP2	ENSG00000169764	ENST00000487640	-0.1135	22	-	COAD,READ
ENSG00000174365	ENST00000437028	ACADM	ENSG00000117054	ENST00000420607	-0.2183	289	-	COAD,READ
ENSG00000174365	ENST00000437028	ACADM	ENSG00000117054	ENST00000528016	-0.1254	1	-	COAD,READ
ENSG00000174365	ENST00000437028	GNE	ENSG00000159921	ENST00000539208	-0.1121	145	-	READ
ENSG00000174365	ENST00000437028	GNE	ENSG00000159921	ENST00000447283	-0.1203	145	-	READ
ENSG00000174365	ENST00000437028	GNE	ENSG00000159921	ENST00000377902	-0.1203	145	-	READ
ENSG00000174365	ENST00000437028	UGP2	ENSG00000169764	ENST00000487640	-0.1135	19	-	COAD,READ
ENSG00000174365	ENST00000434729	ACADM	ENSG00000117054	ENST00000420607	-0.2183	259	-	COAD,READ
ENSG00000174365	ENST00000434729	ACADM	ENSG00000117054	ENST00000528016	-0.1043	173	-	COAD,READ
ENSG00000174365	ENST00000434729	GNE	ENSG00000159921	ENST00000539208	-0.1121	115	-	READ
ENSG00000174365	ENST00000434729	GNE	ENSG00000159921	ENST00000447283	-0.1203	115	-	READ
ENSG00000174365	ENST00000434729	GNE	ENSG00000159921	ENST00000377902	-0.1203	115	-	READ
ENSG00000174365	ENST00000434729	UGP2	ENSG00000169764	ENST00000487640	-0.1135	1	-	COAD,READ
ENSG00000174365	ENST00000418383	SCP2	ENSG00000116171	ENST00000528311	-0.1676	67	-	COAD,READ
ENSG00000174365	ENST00000418383	SCP2	ENSG00000116171	ENST00000371509	-0.1048	67	-	COAD,READ
ENSG00000174365	ENST00000418383	SCP2	ENSG00000116171	ENST00000478274	-0.1227	1	-	COAD,READ
ENSG00000174365	ENST00000418383	ACADM	ENSG00000117054	ENST00000530953	-0.1127	1	-	COAD,READ
ENSG00000174365	ENST00000418383	ACADM	ENSG00000117054	ENST00000420607	-0.2183	582	-	COAD,READ
ENSG00000174365	ENST00000418383	ACADM	ENSG00000117054	ENST00000528016	-0.1081	69	-	COAD,READ
ENSG00000174365	ENST00000418383	GNE	ENSG00000159921	ENST00000447283	-0.1235	1	-	READ
ENSG00000174365	ENST00000418383	GNE	ENSG00000159921	ENST00000377902	-0.1235	1	-	READ
ENSG00000174365	ENST00000418383	UGP2	ENSG00000169764	ENST00000483108	-0.1049	4	-	COAD,READ
ENSG00000174365	ENST00000418383	UGP2	ENSG00000169764	ENST00000487640	-0.1188	1	-	COAD,READ
ENSG00000174365	ENST00000457218	ACADM	ENSG00000117054	ENST00000420607	-0.2183	155	-	COAD,READ
ENSG00000174365	ENST00000457218	ACADM	ENSG00000117054	ENST00000528016	-0.1013	340	-	COAD,READ
ENSG00000174365	ENST00000457218	UGP2	ENSG00000169764	ENST00000497510	-0.1066	181	-	COAD,READ
ENSG00000174365	ENST00000457218	UGP2	ENSG00000169764	ENST00000467400	-0.1066	175	-	COAD,READ
ENSG00000174365	ENST00000442419	ACADM	ENSG00000117054	ENST00000420607	-0.1491	169	-	COAD,READ
ENSG00000174365	ENST00000442419	IQGAP2	ENSG00000145703	ENST00000502745	-0.1084	295	-	COAD,READ
ENSG00000174365	ENST00000444816	ACADM	ENSG00000117054	ENST00000420607	-0.1491	134	-	COAD,READ
ENSG00000174365	ENST00000444816	ACADM	ENSG00000117054	ENST00000528016	-0.1013	81	-	COAD,READ
ENSG00000174365	ENST00000444816	UGP2	ENSG00000169764	ENST00000497510	-0.1184	7	-	COAD,READ
ENSG00000174365	ENST00000444816	UGP2	ENSG00000169764	ENST00000467400	-0.1184	7	-	COAD,READ
ENSG00000174365	ENST00000453698	NCOA4	ENSG00000266412	ENST00000580070	-0.1378	1	-	COAD,READ
ENSG00000174365	ENST00000453698	NCOA4	ENSG00000266412	ENST00000578454	-0.1177	247	-	COAD,READ
ENSG00000174365	ENST00000453698	NCOA4	ENSG00000266412	ENST00000579039	-0.1378	1	-	COAD,READ
ENSG00000174365	ENST00000400436	SUCLG2	ENSG00000172340	ENST00000493112	-0.1219	228	-	COAD,READ
ENSG00000174365	ENST00000400436	NCOA4	ENSG00000266412	ENST00000578454	-0.128	1456	-	COAD,READ
ENSG00000174365	ENST00000400436	NCOA4	ENSG00000266412	ENST00000579039	-0.1414	186	-	COAD,READ
ENSG00000174365	ENST00000483342	SUCLG2	ENSG00000172340	ENST00000493112	-0.1219	197	-	COAD,READ
ENSG00000174365	ENST00000483342	NCOA4	ENSG00000266412	ENST00000578454	-0.1414	140	-	COAD,READ
ENSG00000174365	ENST00000483342	NCOA4	ENSG00000266412	ENST00000579039	-0.1414	155	-	COAD,READ
ENSG00000174365	ENST00000421599	NCOA4	ENSG00000266412	ENST00000578454	-0.1177	134	-	COAD,READ
ENSG00000174365	ENST00000421599	NCOA4	ENSG00000266412	ENST00000579039	-0.1414	149	-	COAD,READ
ENSG00000174365	ENST00000420006	SUCLG2	ENSG00000172340	ENST00000492795	-0.1141	1	-	COAD,READ
ENSG00000174365	ENST00000420006	NCOA4	ENSG00000266412	ENST00000578454	-0.1177	115	-	COAD,READ
ENSG00000174365	ENST00000420006	NCOA4	ENSG00000266412	ENST00000579039	-0.1414	130	-	COAD,READ
ENSG00000174365	ENST00000359074	NCOA4	ENSG00000266412	ENST00000578454	-0.1177	115	-	COAD,READ
ENSG00000174365	ENST00000359074	NCOA4	ENSG00000266412	ENST00000579039	-0.1414	130	-	COAD,READ
ENSG00000174365	ENST00000440918	NCOA4	ENSG00000266412	ENST00000578454	-0.1032	274	-	COAD,READ
ENSG00000174365	ENST00000440918	NCOA4	ENSG00000266412	ENST00000579039	-0.1009	289	-	COAD,READ
ENSG00000174365	ENST00000432153	NCOA4	ENSG00000266412	ENST00000578454	-0.1177	101	-	COAD,READ
ENSG00000174365	ENST00000432153	NCOA4	ENSG00000266412	ENST00000579039	-0.1414	116	-	COAD,READ
ENSG00000174365	ENST00000437028	NCOA4	ENSG00000266412	ENST00000578454	-0.1177	98	-	COAD,READ
ENSG00000174365	ENST00000437028	NCOA4	ENSG00000266412	ENST00000579039	-0.1414	113	-	COAD,READ
ENSG00000174365	ENST00000434729	NCOA4	ENSG00000266412	ENST00000578454	-0.1177	68	-	COAD,READ
ENSG00000174365	ENST00000434729	NCOA4	ENSG00000266412	ENST00000579039	-0.1414	83	-	COAD,READ
ENSG00000174365	ENST00000418383	NAT1	ENSG00000171428	ENST00000520546	-0.1609	1	-	COAD,READ
ENSG00000174365	ENST00000418383	NCOA4	ENSG00000266412	ENST00000580070	-0.1305	1	-	COAD,READ
ENSG00000174365	ENST00000418383	NCOA4	ENSG00000266412	ENST00000578454	-0.1089	1	-	COAD,READ
ENSG00000174365	ENST00000418383	NCOA4	ENSG00000266412	ENST00000579039	-0.1305	1	-	COAD,READ
ENSG00000174365	ENST00000442419	SUCLG2	ENSG00000172340	ENST00000493112	-0.115	1	-	COAD,READ
ENSG00000175061	ENST00000584177	ZCCHC2	ENSG00000141664	ENST00000588676	-0.1453	1	-	GBM
ENSG00000175061	ENST00000584177	TAOK2	ENSG00000149930	ENST00000543033	-0.1174	121	-	GBM
ENSG00000175061	ENST00000584177	ATP6V0A1	ENSG00000033627	ENST00000585525	-0.1163	8	-	GBM
ENSG00000175061	ENST00000584177	ATP6V0A1	ENSG00000033627	ENST00000587510	-0.1146	143	-	GBM
ENSG00000175061	ENST00000584177	HTT	ENSG00000197386	ENST00000509618	-0.1132	69	-	GBM
ENSG00000175061	ENST00000584177	INPP4A	ENSG00000040933	ENST00000409851	-0.1813	90	-	GBM
ENSG00000175061	ENST00000584177	INPP4A	ENSG00000040933	ENST00000409540	-0.1376	377	-	GBM
ENSG00000175061	ENST00000584177	CYLD	ENSG00000083799	ENST00000566206	-0.1762	291	-	GBM
ENSG00000175061	ENST00000487066	TAOK2	ENSG00000149930	ENST00000543033	-0.1354	1	-	GBM
ENSG00000175061	ENST00000487066	ATP6V0A1	ENSG00000033627	ENST00000587510	-0.1583	1	-	GBM
ENSG00000175061	ENST00000487066	HTT	ENSG00000197386	ENST00000509618	-0.3018	445	-	GBM
ENSG00000175061	ENST00000487066	INPP4A	ENSG00000040933	ENST00000409851	-0.23	650	-	GBM
ENSG00000175061	ENST00000487066	INPP4A	ENSG00000040933	ENST00000409540	-0.1834	347	-	GBM
ENSG00000175061	ENST00000487066	CYLD	ENSG00000083799	ENST00000566206	-0.1762	261	-	GBM
ENSG00000175061	ENST00000580180	ZCCHC2	ENSG00000141664	ENST00000591145	-0.1097	1	-	GBM
ENSG00000175061	ENST00000580180	ATP6V0A1	ENSG00000033627	ENST00000588901	-0.106	57	-	GBM
ENSG00000175061	ENST00000580180	ATP6V0A1	ENSG00000033627	ENST00000585525	-0.1336	1	-	GBM
ENSG00000175061	ENST00000580180	ATP6V0A1	ENSG00000033627	ENST00000587510	-0.1577	1	-	GBM
ENSG00000175061	ENST00000580180	HTT	ENSG00000197386	ENST00000509618	-0.3018	343	-	GBM
ENSG00000175061	ENST00000580180	INPP4A	ENSG00000040933	ENST00000409851	-0.23	548	-	GBM
ENSG00000175061	ENST00000580180	INPP4A	ENSG00000040933	ENST00000409540	-0.1834	245	-	GBM
ENSG00000175061	ENST00000580180	CYLD	ENSG00000083799	ENST00000564326	-0.105	28	-	GBM
ENSG00000175061	ENST00000580180	CYLD	ENSG00000083799	ENST00000566206	-0.1148	620	-	GBM
ENSG00000175061	ENST00000475947	ZCCHC2	ENSG00000141664	ENST00000588676	-0.1694	1	-	GBM
ENSG00000175061	ENST00000475947	ATP6V0A1	ENSG00000033627	ENST00000393829	-0.1083	1	-	GBM
ENSG00000175061	ENST00000475947	ATP6V0A1	ENSG00000033627	ENST00000585525	-0.1149	1	-	GBM
ENSG00000175061	ENST00000475947	ATP6V0A1	ENSG00000033627	ENST00000587510	-0.1154	176	-	GBM
ENSG00000175061	ENST00000475947	HTT	ENSG00000197386	ENST00000509618	-0.3018	285	-	GBM
ENSG00000175061	ENST00000475947	INPP4A	ENSG00000040933	ENST00000409851	-0.23	490	-	GBM
ENSG00000175061	ENST00000475947	INPP4A	ENSG00000040933	ENST00000409540	-0.2764	478	-	GBM
ENSG00000175061	ENST00000475947	CYLD	ENSG00000083799	ENST00000564326	-0.105	27	-	GBM
ENSG00000175061	ENST00000475947	CYLD	ENSG00000083799	ENST00000566206	-0.1101	119	-	GBM
ENSG00000175061	ENST00000481898	ZCCHC2	ENSG00000141664	ENST00000591145	-0.1004	1	-	GBM
ENSG00000175061	ENST00000481898	ATP6V0A1	ENSG00000033627	ENST00000588901	-0.1099	99	-	GBM
ENSG00000175061	ENST00000481898	ATP6V0A1	ENSG00000033627	ENST00000585525	-0.1182	118	-	GBM
ENSG00000175061	ENST00000481898	ATP6V0A1	ENSG00000033627	ENST00000587510	-0.1633	1	-	GBM
ENSG00000175061	ENST00000481898	HTT	ENSG00000197386	ENST00000509618	-0.3018	385	-	GBM
ENSG00000175061	ENST00000481898	INPP4A	ENSG00000040933	ENST00000409851	-0.23	590	-	GBM
ENSG00000175061	ENST00000481898	INPP4A	ENSG00000040933	ENST00000409540	-0.1834	287	-	GBM
ENSG00000175061	ENST00000481898	CYLD	ENSG00000083799	ENST00000566206	-0.1148	662	-	GBM
ENSG00000175061	ENST00000497774	TAOK2	ENSG00000149930	ENST00000543033	-0.1085	1	-	GBM
ENSG00000175061	ENST00000497774	ATP6V0A1	ENSG00000033627	ENST00000585525	-0.1641	1	-	GBM
ENSG00000175061	ENST00000497774	ATP6V0A1	ENSG00000033627	ENST00000587510	-0.1556	302	-	GBM
ENSG00000175061	ENST00000497774	HTT	ENSG00000197386	ENST00000509618	-0.3018	1087	-	GBM
ENSG00000175061	ENST00000497774	INPP4A	ENSG00000040933	ENST00000409851	-0.23	1292	-	GBM
ENSG00000175061	ENST00000497774	INPP4A	ENSG00000040933	ENST00000409540	-0.1834	989	-	GBM
ENSG00000175061	ENST00000497774	CYLD	ENSG00000083799	ENST00000566206	-0.1148	1364	-	GBM
ENSG00000175061	ENST00000582911	ATP6V0A1	ENSG00000033627	ENST00000585525	-0.1802	1	-	GBM
ENSG00000175061	ENST00000582911	ATP6V0A1	ENSG00000033627	ENST00000587510	-0.1769	1	-	GBM
ENSG00000175061	ENST00000582911	HTT	ENSG00000197386	ENST00000509618	-0.3018	287	-	GBM
ENSG00000175061	ENST00000582911	INPP4A	ENSG00000040933	ENST00000409851	-0.23	492	-	GBM
ENSG00000175061	ENST00000582911	INPP4A	ENSG00000040933	ENST00000409540	-0.1834	189	-	GBM
ENSG00000175061	ENST00000582911	CYLD	ENSG00000083799	ENST00000566206	-0.1744	103	-	GBM
ENSG00000175061	ENST00000584141	ACACB	ENSG00000076555	ENST00000536440	-0.105	1	-	GBM
ENSG00000175061	ENST00000584141	ZCCHC2	ENSG00000141664	ENST00000588676	-0.1118	1	-	GBM
ENSG00000175061	ENST00000584141	ZCCHC2	ENSG00000141664	ENST00000591145	-0.1075	1	-	GBM
ENSG00000175061	ENST00000584141	TAOK2	ENSG00000149930	ENST00000543033	-0.1051	225	-	GBM
ENSG00000175061	ENST00000584141	ATP6V0A1	ENSG00000033627	ENST00000588901	-0.122	166	-	GBM
ENSG00000175061	ENST00000584141	ATP6V0A1	ENSG00000033627	ENST00000585525	-0.1375	62	-	GBM
ENSG00000175061	ENST00000584141	ATP6V0A1	ENSG00000033627	ENST00000587510	-0.1753	163	-	GBM
ENSG00000175061	ENST00000584141	HTT	ENSG00000197386	ENST00000355072	-0.1019	1	-	GBM
ENSG00000175061	ENST00000584141	HTT	ENSG00000197386	ENST00000509618	-0.331	125	-	GBM
ENSG00000175061	ENST00000584141	INPP4A	ENSG00000040933	ENST00000409016	-0.1025	1	-	GBM
ENSG00000175061	ENST00000584141	INPP4A	ENSG00000040933	ENST00000409851	-0.2029	109	-	GBM
ENSG00000175061	ENST00000584141	INPP4A	ENSG00000040933	ENST00000409540	-0.1514	459	-	GBM
ENSG00000175061	ENST00000584141	CYLD	ENSG00000083799	ENST00000566206	-0.1515	77	-	GBM
ENSG00000175061	ENST00000584926	ATP6V0A1	ENSG00000033627	ENST00000393829	-0.1658	1	-	GBM
ENSG00000175061	ENST00000584926	HTT	ENSG00000197386	ENST00000509618	-0.3018	409	-	GBM
ENSG00000175061	ENST00000584926	INPP4A	ENSG00000040933	ENST00000409851	-0.1839	139	-	GBM
ENSG00000175061	ENST00000584926	INPP4A	ENSG00000040933	ENST00000409540	-0.1834	311	-	GBM
ENSG00000175061	ENST00000584926	CYLD	ENSG00000083799	ENST00000566206	-0.1762	225	-	GBM
ENSG00000175061	ENST00000584926	CYLD	ENSG00000083799	ENST00000566024	-0.1055	1	-	GBM
ENSG00000175061	ENST00000581361	TAOK2	ENSG00000149930	ENST00000543033	-0.1352	680	-	GBM
ENSG00000175061	ENST00000581361	TAOK2	ENSG00000149930	ENST00000279394	-0.1081	1	-	GBM
ENSG00000175061	ENST00000581361	ATP6V0A1	ENSG00000033627	ENST00000588901	-0.1223	185	-	GBM
ENSG00000175061	ENST00000581361	ATP6V0A1	ENSG00000033627	ENST00000537728	-0.1007	61	-	GBM
ENSG00000175061	ENST00000581361	ATP6V0A1	ENSG00000033627	ENST00000585525	-0.1027	84	-	GBM
ENSG00000175061	ENST00000581361	ATP6V0A1	ENSG00000033627	ENST00000587510	-0.1441	540	-	GBM
ENSG00000175061	ENST00000581361	ATP6V0A1	ENSG00000033627	ENST00000586201	-0.1026	11	-	GBM
ENSG00000175061	ENST00000581361	HTT	ENSG00000197386	ENST00000509618	-0.1286	402	-	GBM
ENSG00000175061	ENST00000581361	INPP4A	ENSG00000040933	ENST00000409851	-0.1937	575	-	GBM
ENSG00000175061	ENST00000581361	VPS13D	ENSG00000048707	ENST00000466732	-0.114	622	-	GBM
ENSG00000175061	ENST00000581361	CYLD	ENSG00000083799	ENST00000566206	-0.1718	355	-	GBM
ENSG00000175061	ENST00000581718	ZCCHC2	ENSG00000141664	ENST00000591145	-0.1075	1	-	GBM
ENSG00000175061	ENST00000581718	TAOK2	ENSG00000149930	ENST00000543033	-0.1051	225	-	GBM
ENSG00000175061	ENST00000581718	ATP6V0A1	ENSG00000033627	ENST00000588901	-0.122	166	-	GBM
ENSG00000175061	ENST00000581718	ATP6V0A1	ENSG00000033627	ENST00000264649	-0.1016	1	-	GBM
ENSG00000175061	ENST00000581718	ATP6V0A1	ENSG00000033627	ENST00000585525	-0.1375	62	-	GBM
ENSG00000175061	ENST00000581718	ATP6V0A1	ENSG00000033627	ENST00000343619	-0.1016	1	-	GBM
ENSG00000175061	ENST00000581718	ATP6V0A1	ENSG00000033627	ENST00000544137	-0.1016	1	-	GBM
ENSG00000175061	ENST00000581718	ATP6V0A1	ENSG00000033627	ENST00000587510	-0.1753	163	-	GBM
ENSG00000175061	ENST00000581718	HTT	ENSG00000197386	ENST00000355072	-0.1179	1	-	GBM
ENSG00000175061	ENST00000581718	HTT	ENSG00000197386	ENST00000509618	-0.331	125	-	GBM
ENSG00000175061	ENST00000581718	INPP4A	ENSG00000040933	ENST00000409851	-0.2029	109	-	GBM
ENSG00000175061	ENST00000581718	INPP4A	ENSG00000040933	ENST00000409540	-0.3979	220	-	GBM
ENSG00000175061	ENST00000581718	CYLD	ENSG00000083799	ENST00000564326	-0.1082	343	-	GBM
ENSG00000175061	ENST00000581718	CYLD	ENSG00000083799	ENST00000566206	-0.1515	77	-	GBM
ENSG00000175061	ENST00000580770	ATP6V0A1	ENSG00000033627	ENST00000585525	-0.105	139	-	GBM
ENSG00000175061	ENST00000580770	ATP6V0A1	ENSG00000033627	ENST00000587510	-0.1298	268	-	GBM
ENSG00000175061	ENST00000580770	INPP4A	ENSG00000040933	ENST00000409851	-0.252	68	-	GBM
ENSG00000175061	ENST00000580770	INPP4A	ENSG00000040933	ENST00000409540	-0.3611	527	-	GBM
ENSG00000175061	ENST00000580770	CYLD	ENSG00000083799	ENST00000566206	-0.1762	107	-	GBM
ENSG00000175061	ENST00000578757	ACACB	ENSG00000076555	ENST00000536440	-0.1613	1	-	GBM
ENSG00000175061	ENST00000578757	ATP6V0A1	ENSG00000033627	ENST00000587510	-0.1234	8	-	GBM
ENSG00000175061	ENST00000578757	HTT	ENSG00000197386	ENST00000509618	-0.1019	809	-	GBM
ENSG00000175061	ENST00000578757	INPP4A	ENSG00000040933	ENST00000409851	-0.1984	217	-	GBM
ENSG00000175061	ENST00000578757	INPP4A	ENSG00000040933	ENST00000409540	-0.1514	796	-	GBM
ENSG00000175061	ENST00000578757	CYLD	ENSG00000083799	ENST00000566206	-0.1762	710	-	GBM
ENSG00000175061	ENST00000578757	CYLD	ENSG00000083799	ENST00000566024	-0.1055	1	-	GBM
ENSG00000175061	ENST00000492250	ATP6V0A1	ENSG00000033627	ENST00000588901	-0.1342	1	-	GBM
ENSG00000175061	ENST00000492250	HTT	ENSG00000197386	ENST00000509618	-0.3159	483	-	GBM
ENSG00000175061	ENST00000492250	INPP4A	ENSG00000040933	ENST00000409851	-0.1702	50	-	GBM
ENSG00000175061	ENST00000492250	INPP4A	ENSG00000040933	ENST00000409540	-0.1514	148	-	GBM
ENSG00000175061	ENST00000492250	CYLD	ENSG00000083799	ENST00000566206	-0.1762	62	-	GBM
ENSG00000175061	ENST00000579473	TAOK2	ENSG00000149930	ENST00000543033	-0.1572	465	-	GBM
ENSG00000175061	ENST00000579473	ATP6V0A1	ENSG00000033627	ENST00000588901	-0.106	4	-	GBM
ENSG00000175061	ENST00000579473	ATP6V0A1	ENSG00000033627	ENST00000585525	-0.1203	137	-	GBM
ENSG00000175061	ENST00000579473	ATP6V0A1	ENSG00000033627	ENST00000587510	-0.1441	243	-	GBM
ENSG00000175061	ENST00000579473	INPP4A	ENSG00000040933	ENST00000409851	-0.1937	278	-	GBM
ENSG00000175061	ENST00000579473	INPP4A	ENSG00000040933	ENST00000409540	-0.4572	192	-	GBM
ENSG00000175061	ENST00000579473	CYLD	ENSG00000083799	ENST00000564326	-0.1154	1	-	GBM
ENSG00000175061	ENST00000579473	CYLD	ENSG00000083799	ENST00000566206	-0.1171	266	-	GBM
ENSG00000175061	ENST00000579473	CYLD	ENSG00000083799	ENST00000398568	-0.1154	1	-	GBM
ENSG00000175061	ENST00000475953	ZCCHC2	ENSG00000141664	ENST00000591145	-0.1052	1	-	GBM
ENSG00000175061	ENST00000475953	TAOK2	ENSG00000149930	ENST00000543033	-0.1074	217	-	GBM
ENSG00000175061	ENST00000475953	ATP6V0A1	ENSG00000033627	ENST00000588901	-0.1031	158	-	GBM
ENSG00000175061	ENST00000475953	ATP6V0A1	ENSG00000033627	ENST00000585525	-0.1375	54	-	GBM
ENSG00000175061	ENST00000475953	ATP6V0A1	ENSG00000033627	ENST00000587510	-0.1753	155	-	GBM
ENSG00000175061	ENST00000475953	HTT	ENSG00000197386	ENST00000509618	-0.3018	593	-	GBM
ENSG00000175061	ENST00000475953	INPP4A	ENSG00000040933	ENST00000409851	-0.23	798	-	GBM
ENSG00000175061	ENST00000475953	INPP4A	ENSG00000040933	ENST00000409540	-0.1834	495	-	GBM
ENSG00000175061	ENST00000475953	CYLD	ENSG00000083799	ENST00000566206	-0.1515	69	-	GBM
ENSG00000175061	ENST00000475953	CCDC92	ENSG00000119242	ENST00000545891	-0.1069	1	-	GBM
ENSG00000175061	ENST00000583400	TAOK2	ENSG00000149930	ENST00000543033	-0.1166	367	-	GBM
ENSG00000175061	ENST00000583400	ATP6V0A1	ENSG00000033627	ENST00000588901	-0.106	1	-	GBM
ENSG00000175061	ENST00000583400	ATP6V0A1	ENSG00000033627	ENST00000585525	-0.1203	121	-	GBM
ENSG00000175061	ENST00000583400	ATP6V0A1	ENSG00000033627	ENST00000587510	-0.1441	227	-	GBM
ENSG00000175061	ENST00000583400	HTT	ENSG00000197386	ENST00000509618	-0.2516	653	-	GBM
ENSG00000175061	ENST00000583400	INPP4A	ENSG00000040933	ENST00000409851	-0.1937	262	-	GBM
ENSG00000175061	ENST00000583400	INPP4A	ENSG00000040933	ENST00000409540	-0.4572	176	-	GBM
ENSG00000175061	ENST00000583400	CYLD	ENSG00000083799	ENST00000564326	-0.105	1	-	GBM
ENSG00000175061	ENST00000583400	CYLD	ENSG00000083799	ENST00000566206	-0.1316	345	-	GBM
ENSG00000175061	ENST00000578380	ACACB	ENSG00000076555	ENST00000338432	-0.1276	1	-	GBM
ENSG00000175061	ENST00000578380	ACACB	ENSG00000076555	ENST00000377848	-0.1276	1	-	GBM
ENSG00000175061	ENST00000578380	ACACB	ENSG00000076555	ENST00000538526	-0.1121	1	-	GBM
ENSG00000175061	ENST00000578380	ZCCHC2	ENSG00000141664	ENST00000588676	-0.1616	1	-	GBM
ENSG00000175061	ENST00000578380	ZCCHC2	ENSG00000141664	ENST00000585873	-0.1117	1	-	GBM
ENSG00000175061	ENST00000578380	ZCCHC2	ENSG00000141664	ENST00000591145	-0.1066	44	-	GBM
ENSG00000175061	ENST00000578380	TAOK2	ENSG00000149930	ENST00000308893	-0.1176	1	-	GBM
ENSG00000175061	ENST00000578380	TAOK2	ENSG00000149930	ENST00000543033	-0.1154	106	-	GBM
ENSG00000175061	ENST00000578380	TAOK2	ENSG00000149930	ENST00000279394	-0.1105	1	-	GBM
ENSG00000175061	ENST00000578380	TAOK2	ENSG00000149930	ENST00000416441	-0.1176	1	-	GBM
ENSG00000175061	ENST00000578380	ATP6V0A1	ENSG00000033627	ENST00000588901	-0.1178	63	-	GBM
ENSG00000175061	ENST00000578380	ATP6V0A1	ENSG00000033627	ENST00000264649	-0.166	1	-	GBM
ENSG00000175061	ENST00000578380	ATP6V0A1	ENSG00000033627	ENST00000585525	-0.1306	43	-	GBM
[truncated: 58,127 more rows]

## Sheet: S3
MAGI2-AS3-Gene(3UTR) related 103 DEGs
WikiPathway 2021 Human	Overlap	P-value	Adjusted P-value	Old P-value	Old Adjusted P-value	Odds Ratio	Combined Score	Genes
Computational Model of Aerobic Glycolysis WP4629	44239	0.00167615	0.0941858	0	0	39.3802	251.689	ALDOA;GAPDH
VEGFA-VEGFR2 Signaling Pathway WP3888	8/432	0.00176645	0.0941858	0	0	3.86753	24.5154	TUBA1C;CFL1;PBK;P4HB;ALDOA;TMSB10;GAPDH;PPP1CA
Cori Cycle WP1946	44244	0.0033964	0.0941858	0	0	26.2469	149.214	ALDOA;GAPDH
4-hydroxytamoxifen, Dexamethasone, and Retinoic Acids Regulation of p27 Expression WP3879	44245	0.00380817	0.0941858	0	0	24.6052	137.066	PBK;EIF4EBP1
Proteasome Degradation WP183	3/62	0.00402503	0.0941858	0	0	10.0871	55.6327	PSME2;PSMB10;PSMB8
Glycosylation and related congenital defects WP4521	44252	0.00729407	0.142234	0	0	17.1106	84.1962	DPM2;ALG3
Pathways in clear cell renal cell carcinoma WP4018	3/85	0.00965429	0.161364	0	0	7.24939	33.6397	SHMT2;ALDOA;GAPDH
7q11.23 copy number variation syndrome WP4932	3/104	0.0165974	0.242736	0	0	5.88	24.0993	ABHD11;CFL1;GAPDH
Metabolic reprogramming in colon cancer WP4290	2/42	0.0197813	0.257157	0	0	9.8302	38.5641	SHMT2;GAPDH
Glycolysis and Gluconeogenesis WP534	2/45	0.0225197	0.259817	0	0	9.14299	34.6827	ALDOA;GAPDH
MAGI2-AS3-TF-Gene(Promoter) related 31 DEGs
WikiPathway 2021 Human	Overlap	P-value	Adjusted P-value	Old P-value	Old Adjusted P-value	Odds Ratio	Combined Score	Genes
Adipogenesis WP236	3/130	0.00105584	0.0336087	0	0	16.7396	114.723	EPAS1;RORA;FOXO1
White fat cell differentiation WP4149	2/32	0.00112029	0.0336087	0	0	45.8368	311.423	RORA;FOXO1
TGF-beta Receptor Signaling WP560	2/54	0.00316432	0.0546176	0	0	26.4151	152.041	TGFBR3;ZEB2
TGF-beta receptor signaling in skeletal dysplasias WP4816	2/58	0.00364118	0.0546176	0	0	24.5234	137.71	TGFBR3;ZEB2
Somatroph axis (GH) and its relationship to dietary restriction and aging WP4186	44202	0.00926509	0.111181	0	0	133.093	623.077	FOXO1
NAD metabolism, sirtuins and aging WP3630	44207	0.0169225	0.117529	0	0	66.53	271.383	FOXO1
TGF-beta Signaling Pathway WP366	2/132	0.0177398	0.117529	0	0	10.5247	42.4349	TGFBR3;ZEB2
BMP2-WNT4-FOXO1 pathway in primary endometrial stromal cell differentiation WP3876	44209	0.0199695	0.117529	0	0	55.4361	216.952	FOXO1
Genes targeted by miRNAs in adipocytes WP1992	44209	0.0199695	0.117529	0	0	55.4361	216.952	ERG
Endoderm differentiation WP2853	2/141	0.0200777	0.117529	0	0	9.83875	38.4513	FOXO1;PBX1
KEGG 2021 Human	Overlap	P-value	Adjusted P-value	Old P-value	Old Adjusted P-value	Odds Ratio	Combined Score	Genes
Transcriptional misregulation in cancer	3/192	0.00321218	0.0835166	0	0	11.2132	64.3725	ERG;FOXO1;PBX1
Prostate cancer	2/97	0.00987884	0.128425	0	0	14.4276	66.6174	ERG;FOXO1
Circadian rhythm	44227	0.0469836	0.254887	0	0	22.1544	67.7473	RORA
MAGI2-AS3-miRNA-mRNA related 9 DEGs
WikiPathway 2021 Human	Overlap	P-value	Adjusted P-value	Old P-value	Old Adjusted P-value	Odds Ratio	Combined Score	Genes
Complement system WP2806	2/97	0.000819717	0.00573802	0	0	59.8376	425.239	SERPING1;DCN
BMP2-WNT4-FOXO1 pathway in primary endometrial stromal cell differentiation WP3876	2021-01-13	0.0058359	0.0204257	0	0	208.115	1070.48	DCN
RAS and bradykinin pathways in COVID-19 WP4969	2021-01-29	0.012977	0.0302797	0	0	89.1205	1901-01-21 04:34:47	SERPING1
Complement and Coagulation Cascades WP558	1/58	0.0258042	0.0392011	0	0	43.7149	159.875	SERPING1
3q29 copy number variation syndrome WP4906	1/63	0.0280008	0.0392011	0	0	40.1794	143.663	MYCBP2
Pathways in clear cell renal cell carcinoma WP4018	1/85	0.0376133	0.0438822	0	0	29.6235	97.1769	SSPN
Integrated breast cancer pathway WP1984	1/152	0.0663697	0.0663697	0	0	16.4238	44.5499	MYCBP2
KEGG 2021 Human	Overlap	P-value	Adjusted P-value	Old P-value	Old Adjusted P-value	Odds Ratio	Combined Score	Genes
Pertussis	1/76	0.0336912	0.0553618	0	0	33.1933	112.543	SERPING1
Complement and coagulation cascades	1/85	0.0376133	0.0553618	0	0	29.6235	97.1769	SERPING1
TGF-beta signaling pathway	1/94	0.0415214	0.0553618	0	0	26.7446	85.0893	DCN
Proteoglycans in cancer	1/205	0.0885735	0.0885735	0	0	12.1244	29.3886	DCN

## Sheet: S4
MAGI2-AS3 targeted RECQL4 3‘-UTR
MAGI2-AS3 transcript ids	Length Query	RECQL4 transcript ids	Length Target	dG	ndG	MAGI2-AS3 transcript binding Start Position	MAGI2-AS3 transcript binding End Position	RECQL4 transcript binding Start Position	RECQL4 transcript binding End Position
ENST00000616796.3	712	ENST00000621189.3	142	-17.77	-0.1493	62	203	1	142
ENST00000616796.3	712	ENST00000617875.3	139	-17.26	-0.1676	142	280	1	139
ENST00000616796.3	712	ENST00000531875.2	105	-17.85	-0.1821	62	166	1	105
ENST00000429408.4	634	ENST00000621189.3	142	-17.77	-0.1493	57	198	1	142
ENST00000429408.4	634	ENST00000617875.3	139	-17.58	-0.1274	186	324	1	139
ENST00000429408.4	634	ENST00000531875.2	105	-17.85	-0.1821	57	161	1	105
ENST00000426835.4	738	ENST00000621189.3	142	-14.31	-0.1193	203	344	1	142
ENST00000426835.4	738	ENST00000617875.3	139	-15.21	-0.1334	206	344	1	139
ENST00000426835.4	738	ENST00000531875.2	105	-13.36	-0.167	240	344	1	105
ENST00000446159.4	670	ENST00000621189.3	142	-14.2	-0.1109	12	153	1	142
ENST00000446159.4	670	ENST00000617875.3	139	-13.79	-0.1069	53	191	1	139
ENST00000446159.4	670	ENST00000531875.2	105	-12.66	-0.1507	18	122	1	105
ENST00000612949.3	832	ENST00000621189.3	142	-12.95	-0.1079	321	462	1	142
ENST00000612949.3	832	ENST00000531875.2	105	-11.49	-0.1715	521	625	1	105
ENST00000616192.3	287	ENST00000621189.3	142	-13.72	-0.1282	170	287	1	118
ENST00000616192.3	287	ENST00000617875.3	139	-13.72	-0.1282	170	287	1	118
ENST00000616192.3	287	ENST00000531875.2	105	-13.99	-0.1442	170	274	1	105
ENST00000618186.3	402	ENST00000621189.3	142	-13.72	-0.1282	285	402	1	118
ENST00000618186.3	402	ENST00000617875.3	139	-13.72	-0.1282	285	402	1	118
ENST00000618186.3	402	ENST00000531875.2	105	-13.99	-0.1442	285	389	1	105
ENST00000629211.1	428	ENST00000621189.3	142	-16.66	-0.2136	1	130	13	142
ENST00000629211.1	428	ENST00000617875.3	139	-16.66	-0.2136	1	130	10	139
ENST00000629211.1	428	ENST00000531875.2	105	-16.66	-0.2136	26	130	1	105
ENST00000613892.3	455	ENST00000621189.3	142	-13.72	-0.1282	338	455	1	118
ENST00000613892.3	455	ENST00000617875.3	139	-13.72	-0.1282	338	455	1	118
ENST00000613892.3	455	ENST00000531875.2	105	-13.99	-0.1442	338	442	1	105
ENST00000619135.3	205	ENST00000621189.3	142	-10.17	-0.124	1	112	31	142
ENST00000619135.3	205	ENST00000617875.3	139	-10.17	-0.124	1	112	28	139
ENST00000619135.3	205	ENST00000301323.6	668	-19.59	-0.1088	1	205	29	233
ENST00000619135.3	205	ENST00000531875.2	105	-10.56	-0.153	8	112	1	105
ENST00000414797.4	1072	ENST00000621189.3	142	-21.98	-0.2074	13	154	1	142
ENST00000414797.4	1072	ENST00000617875.3	139	-21.98	-0.2074	16	154	1	139
ENST00000414797.4	1072	ENST00000531875.2	105	-21.47	-0.2084	7	111	1	105
ENST00000422093.4	762	ENST00000621189.3	142	-21.98	-0.2074	1	122	21	142
ENST00000422093.4	762	ENST00000617875.3	139	-21.98	-0.2074	1	122	18	139
ENST00000422093.4	762	ENST00000531875.2	105	-20.63	-0.2242	18	122	1	105
ENST00000451809.4	707	ENST00000621189.3	142	-20.63	-0.2242	1	104	39	142
ENST00000451809.4	707	ENST00000617875.3	139	-20.63	-0.2242	1	104	36	139
ENST00000451809.4	707	ENST00000531875.2	105	-20.63	-0.2242	1	104	2	105
ENST00000448195.4	774	ENST00000621189.3	142	-20.63	-0.2242	1	102	41	142
ENST00000448195.4	774	ENST00000617875.3	139	-20.63	-0.2242	1	102	38	139
ENST00000448195.4	774	ENST00000531875.2	105	-20.63	-0.2242	1	102	4	105
ENST00000424477.4	520	ENST00000621189.3	142	-20.63	-0.2242	1	99	44	142
ENST00000424477.4	520	ENST00000617875.3	139	-20.63	-0.2242	1	99	41	139
ENST00000424477.4	520	ENST00000301323.6	668	-42.81	-0.139	1	322	347	668
ENST00000424477.4	520	ENST00000531875.2	105	-20.63	-0.2242	1	99	7	105
ENST00000612203.3	466	ENST00000621189.3	142	-17.11	-0.1677	81	222	1	142
ENST00000612203.3	466	ENST00000617875.3	139	-17.81	-0.1746	81	219	1	139
ENST00000612203.3	466	ENST00000301323.6	668	-46.48	-0.1015	1	466	69	534
ENST00000612203.3	466	ENST00000531875.2	105	-17.9	-0.1865	129	233	1	105
ENST00000612203.3	466	ENST00000534538.1	677	-41.45	-0.1013	1	466	5	470
ENST00000435749.4	672	ENST00000621189.3	142	-16.79	-0.146	44	185	1	142
ENST00000435749.4	672	ENST00000617875.3	139	-16.79	-0.146	47	185	1	139
ENST00000435749.4	672	ENST00000531875.2	105	-15.21	-0.1925	81	185	1	105
ENST00000613867.3	518	ENST00000621189.3	142	-12.94	-0.1244	411	518	1	108
ENST00000613867.3	518	ENST00000617875.3	139	-12.94	-0.1244	411	518	1	108
ENST00000613867.3	518	ENST00000531875.2	105	-13.99	-0.1442	411	515	1	105
ENST00000617955.3	671	ENST00000621189.3	142	-13.72	-0.1282	554	671	1	118
ENST00000617955.3	671	ENST00000617875.3	139	-13.72	-0.1282	554	671	1	118
ENST00000617955.3	671	ENST00000531875.2	105	-13.99	-0.1442	554	658	1	105
ENST00000618603.1	639	ENST00000621189.3	142	-12.95	-0.1079	381	522	1	142
ENST00000618603.1	639	ENST00000531875.2	105	-9.9	-0.1356	476	580	1	105
ENST00000614953.3	632	ENST00000621189.3	142	-13.72	-0.1282	515	632	1	118
ENST00000614953.3	632	ENST00000617875.3	139	-13.72	-0.1282	515	632	1	118
ENST00000614953.3	632	ENST00000531875.2	105	-13.99	-0.1442	515	619	1	105
ENST00000448636.4	798	ENST00000621189.3	142	-14.6	-0.109	195	336	1	142
ENST00000448636.4	798	ENST00000617875.3	139	-14.6	-0.109	198	336	1	139
ENST00000448636.4	798	ENST00000531875.2	105	-14.97	-0.1804	217	321	1	105
ENST00000621901.1	937	ENST00000621189.3	142	-12.95	-0.1079	426	567	1	142
ENST00000621901.1	937	ENST00000531875.2	105	-12.21	-0.5814	1	42	64	105
ENST00000611793.1	599	ENST00000621189.3	142	-14.28	-0.121	234	375	1	142
ENST00000611793.1	599	ENST00000617875.3	139	-14.94	-0.1311	237	375	1	139
ENST00000611793.1	599	ENST00000531875.2	105	-13.99	-0.1442	482	586	1	105
ENST00000452320.3	8524	ENST00000621189.3	142	-19.12	-0.158	7498	7639	1	142
ENST00000452320.3	8524	ENST00000617875.3	139	-19.12	-0.158	7501	7639	1	139
ENST00000452320.3	8524	ENST00000531875.2	105	-19.31	-0.2194	7535	7639	1	105
ENST00000442765.1	679	ENST00000531875.2	105	-13.36	-0.167	173	277	1	105

## Sheet: S5
MAGI2-AS3-ZEB1 complex
Lnc_ENST	Lnc_GID	Lnc_GeneName	Pro_GID	Pro_GeneName	catRAPID_score	Lncpro_Score	UniPortID	Pro_GeneSubType	Cancer with positive correlation
ENST00000452320	ENSG00000234456	MAGI2-AS3	ENSG00000148516	ZEB1	62.26	97.9317	P37275	TF	ACC,BRCA,KICH,KIRP,LUAD,PAAD,PRAD,STAD,UCS-
ENST00000617955	ENSG00000234456	MAGI2-AS3	ENSG00000148516	ZEB1	39.76	92.2109	P37275	TF	ACC,BRCA,KICH,KIRP,LUAD,PAAD,PRAD,STAD,UCS-
MAGI2-AS3-ZEB1 correlation
lncRNAID	TFID	correlation	p-value	Adjusted p-value	Cancertype
ENSG00000234456	ENSG00000148516	0.364062	0.000972925	0.00456987	ACC
ENSG00000234456	ENSG00000148516	0.738939	1.88714e-211	1.23468e-207	BRCA
ENSG00000234457	ENSG00000148516	0.308436	0.00327477	0.00575311	KICH
ENSG00000234458	ENSG00000148516	0.305429	2.33871e-08	1.0511e-07	KIRP
ENSG00000234459	ENSG00000148516	0.770501	7.17737e-118	4.38017e-115	LUAD
ENSG00000234460	ENSG00000148516	0.597289	5.58817e-19	3.36353e-17	PAAD
ENSG00000234461	ENSG00000148516	0.824781	4.79404e-138	9.63252e-134	PRAD
ENSG00000234462	ENSG00000148516	0.889875	4.05257e-140	4.75821e-136	STAD
ENSG00000234463	ENSG00000148516	0.348123	0.00855971	0.0220433	UCS
MAGI2-AS3 targeted EPAS1 promoter
#	Triplex forming oligo(TFO) position on MAGI2-AS3	Triple target sites (TTS)	Strand	Score	Motif	Orientation	Sequence
1	15474-15504	chr2 46293408-46293438	+	27	R	A	3'- AAAAAAAAAAAAAAAAAAAAAAAAAAAAAA -5'
							|||||||||||||||||||||||*|||**|
							5'- AAAAAAAAAAAAAAAAAAAAAAAGAAAtcA -3'
							3'- TTTTTTTTTTTTTTTTTTTTTTTCTTTAGT -5'
2	15475-15505	chr2 46293408-46293438	+	27	R	A	3'- AAAAAAAAAAAAAAAAAAAAAAAAAAAAAA -5'
							|||||||||||||||||||||||*|||**|
							5'- AAAAAAAAAAAAAAAAAAAAAAAGAAAtcA -3'
							3'- TTTTTTTTTTTTTTTTTTTTTTTCTTTAGT -5'
3	15476-15506	chr2 46293408-46293438	+	27	R	A	3'- AAAAAAAAAAAAAAAAAAAAAAAAAAAAAA -5'
							|||||||||||||||||||||||*|||**|
							5'- AAAAAAAAAAAAAAAAAAAAAAAGAAAtcA -3'
							3'- TTTTTTTTTTTTTTTTTTTTTTTCTTTAGT -5'
4	15477-15507	chr2 46293408-46293438	+	27	R	A	3'- AAAAAAAAAAAAAAAAAAAAAAAAAAAAAA -5'
							|||||||||||||||||||||||*|||**|
							5'- AAAAAAAAAAAAAAAAAAAAAAAGAAAtcA -3'
							3'- TTTTTTTTTTTTTTTTTTTTTTTCTTTAGT -5'
5	15478-15508	chr2 46293408-46293438	+	27	R	A	3'- AAAAAAAAAAAAAAAAAAAAAAAAAAAAAA -5'
							|||||||||||||||||||||||*|||**|
							5'- AAAAAAAAAAAAAAAAAAAAAAAGAAAtcA -3'
							3'- TTTTTTTTTTTTTTTTTTTTTTTCTTTAGT -5'
6	15479-15509	chr2 46293408-46293438	+	27	R	A	3'- AAAAAAAAAAAAAAAAAAAAAAAAAAAAAA -5'
							|||||||||||||||||||||||*|||**|
							5'- AAAAAAAAAAAAAAAAAAAAAAAGAAAtcA -3'
							3'- TTTTTTTTTTTTTTTTTTTTTTTCTTTAGT -5'
7	15480-15510	chr2 46293408-46293438	+	27	R	A	3'- AAAAAAAAAAAAAAAAAAAAAAAAAAAAAA -5'
							|||||||||||||||||||||||*|||**|
							5'- AAAAAAAAAAAAAAAAAAAAAAAGAAAtcA -3'
							3'- TTTTTTTTTTTTTTTTTTTTTTTCTTTAGT -5'
8	15482-15512	chr2 46293408-46293438	+	26	R	A	3'- AGAAAAAAAAAAAAAAAAAAAAAAAAAAAA -5'
							|*|||||||||||||||||||||*|||**|
							5'- AAAAAAAAAAAAAAAAAAAAAAAGAAAtcA -3'
							3'- TTTTTTTTTTTTTTTTTTTTTTTCTTTAGT -5'
9	15483-15513	chr2 46293408-46293438	+	26	R	A	3'- AAGAAAAAAAAAAAAAAAAAAAAAAAAAAA -5'
							||*||||||||||||||||||||*|||**|
							5'- AAAAAAAAAAAAAAAAAAAAAAAGAAAtcA -3'
							3'- TTTTTTTTTTTTTTTTTTTTTTTCTTTAGT -5'
10	15485-15515	chr2 46293408-46293438	+	25	R	A	3'- AtAAGAAAAAAAAAAAAAAAAAAAAAAAAA -5'
							|*||*||||||||||||||||||*|||**|
							5'- AAAAAAAAAAAAAAAAAAAAAAAGAAAtcA -3'
							3'- TTTTTTTTTTTTTTTTTTTTTTTCTTTAGT -5'
MAGI2-AS3-TF-GenePromoter
lncRNAID	TFID	TFName	GeneID	GeneName	Differential expressed Cancer types	Gene Correlation with lncRNA
ENSG00000234456	ENSG00000169554	ZEB2	ENSG00000127329	PTPRB	BRCA	Positive
ENSG00000234456	ENSG00000148516	ZEB1	ENSG00000162599	NFIA	STAD	Positive
ENSG00000234456	ENSG00000185630	PBX1	ENSG00000162599	NFIA	STAD	Positive
ENSG00000234456	ENSG00000148516	ZEB1	ENSG00000066629	EML1	STAD	Positive
ENSG00000234456	ENSG00000169554	ZEB2	ENSG00000171115	GIMAP8	BRCA	Positive
ENSG00000234456	ENSG00000148516	ZEB1	ENSG00000069667	RORA	LUAD,STAD	Positive
ENSG00000234456	ENSG00000174282	ZBTB4	ENSG00000069667	RORA	STAD	Positive
ENSG00000234456	ENSG00000162599	NFIA	ENSG00000069667	RORA	STAD	Positive
ENSG00000234456	ENSG00000169554	ZEB2	ENSG00000069667	RORA	LUAD	Positive
ENSG00000234456	ENSG00000185630	PBX1	ENSG00000069667	RORA	STAD	Positive
ENSG00000234456	ENSG00000169554	ZEB2	ENSG00000100154	TTC28	BRCA	Positive
ENSG00000234456	ENSG00000178573	MAF	ENSG00000100154	TTC28	BRCA	Positive
ENSG00000234456	ENSG00000148516	ZEB1	ENSG00000131018	SYNE1	BRCA,STAD	Positive
ENSG00000234456	ENSG00000174282	ZBTB4	ENSG00000131018	SYNE1	STAD	Positive
ENSG00000234456	ENSG00000174282	ZBTB4	ENSG00000073712	FERMT2	STAD	Positive
ENSG00000234456	ENSG00000169554	ZEB2	ENSG00000073712	FERMT2	BRCA	Positive
ENSG00000234456	ENSG00000172059	KLF11	ENSG00000073712	FERMT2	BRCA	Positive
ENSG00000234456	ENSG00000185630	PBX1	ENSG00000073712	FERMT2	STAD	Positive
ENSG00000234456	ENSG00000148516	ZEB1	ENSG00000116016	EPAS1	BRCA,LUAD	Positive
ENSG00000234456	ENSG00000174282	ZBTB4	ENSG00000116016	EPAS1	LUAD	Positive
ENSG00000234456	ENSG00000134954	ETS1	ENSG00000116016	EPAS1	LUAD	Positive
ENSG00000234456	ENSG00000169554	ZEB2	ENSG00000116016	EPAS1	BRCA,LUAD	Positive
ENSG00000234456	ENSG00000081189	MEF2C	ENSG00000169554	ZEB2	BRCA	Positive
ENSG00000234456	ENSG00000134954	ETS1	ENSG00000169554	ZEB2	LUAD	Positive
ENSG00000234456	ENSG00000172059	KLF11	ENSG00000169554	ZEB2	BRCA	Positive
ENSG00000234456	ENSG00000178573	MAF	ENSG00000169554	ZEB2	BRCA	Positive
ENSG00000234456	ENSG00000185630	PBX1	ENSG00000123094	RASSF8	KIRC	Positive
ENSG00000234456	ENSG00000102908	NFAT5	ENSG00000107186	MPDZ	BRCA	Positive
ENSG00000234456	ENSG00000148516	ZEB1	ENSG00000107186	MPDZ	BRCA,STAD	Positive
ENSG00000234456	ENSG00000182568	SATB1	ENSG00000107186	MPDZ	STAD	Positive
ENSG00000234456	ENSG00000162599	NFIA	ENSG00000107186	MPDZ	STAD	Positive
ENSG00000234456	ENSG00000169554	ZEB2	ENSG00000107186	MPDZ	BRCA	Positive
ENSG00000234456	ENSG00000172059	KLF11	ENSG00000107186	MPDZ	BRCA	Positive
ENSG00000234456	ENSG00000148516	ZEB1	ENSG00000150938	CRIM1	BRCA	Positive
ENSG00000234456	ENSG00000169554	ZEB2	ENSG00000150938	CRIM1	BRCA	Positive
ENSG00000234456	ENSG00000172059	KLF11	ENSG00000150938	CRIM1	BRCA	Positive
ENSG00000234456	ENSG00000174282	ZBTB4	ENSG00000121440	PDZRN3	STAD	Positive
ENSG00000234456	ENSG00000174282	ZBTB4	ENSG00000048342	CC2D2A	STAD	Positive
ENSG00000234456	ENSG00000162599	NFIA	ENSG00000048342	CC2D2A	STAD	Positive
ENSG00000234456	ENSG00000185630	PBX1	ENSG00000048342	CC2D2A	STAD	Positive
ENSG00000234456	ENSG00000148516	ZEB1	ENSG00000076067	RBMS2	BRCA,LUAD	Positive
ENSG00000234456	ENSG00000169554	ZEB2	ENSG00000076067	RBMS2	BRCA,LUAD	Positive
ENSG00000234456	ENSG00000102908	NFAT5	ENSG00000150907	FOXO1	BRCA	Positive
ENSG00000234456	ENSG00000081189	MEF2C	ENSG00000150907	FOXO1	BRCA	Positive
ENSG00000234456	ENSG00000102908	NFAT5	ENSG00000144642	RBMS3	BRCA	Positive
ENSG00000234456	ENSG00000148516	ZEB1	ENSG00000144642	RBMS3	BRCA,LUAD,PRAD	Positive
ENSG00000234456	ENSG00000174282	ZBTB4	ENSG00000144642	RBMS3	LUAD	Positive
ENSG00000234456	ENSG00000081189	MEF2C	ENSG00000144642	RBMS3	BRCA	Positive
ENSG00000234456	ENSG00000169554	ZEB2	ENSG00000144642	RBMS3	BRCA,LUAD,PRAD	Positive
ENSG00000234456	ENSG00000178573	MAF	ENSG00000144642	RBMS3	BRCA	Positive
ENSG00000234456	ENSG00000148516	ZEB1	ENSG00000153814	JAZF1	PRAD	Positive
ENSG00000234456	ENSG00000169554	ZEB2	ENSG00000153814	JAZF1	PRAD	Positive
ENSG00000234456	ENSG00000169554	ZEB2	ENSG00000157554	ERG	BRCA,LUAD	Positive
ENSG00000234456	ENSG00000162599	NFIA	ENSG00000185630	PBX1	STAD	Positive
ENSG00000234456	ENSG00000182568	SATB1	ENSG00000174282	ZBTB4	STAD	Positive
ENSG00000234456	ENSG00000119950	MXI1	ENSG00000174282	ZBTB4	STAD	Positive
ENSG00000234456	ENSG00000169554	ZEB2	ENSG00000109686	SH3D19	BRCA	Positive
ENSG00000234456	ENSG00000169554	ZEB2	ENSG00000069702	TGFBR3	BRCA	Positive
ENSG00000234456	ENSG00000102908	NFAT5	ENSG00000139793	MBNL2	BRCA	Positive
ENSG00000234456	ENSG00000148516	ZEB1	ENSG00000139793	MBNL2	BRCA,PRAD	Positive
ENSG00000234456	ENSG00000134874	DZIP1	ENSG00000139793	MBNL2	PRAD	Positive
ENSG00000234456	ENSG00000169554	ZEB2	ENSG00000123096	SSPN	BRCA	Positive
ENSG00000234456	ENSG00000148516	ZEB1	ENSG00000114698	PLSCR4	BRCA	Positive
ENSG00000234456	ENSG00000169554	ZEB2	ENSG00000114698	PLSCR4	BRCA	Positive
ENSG00000234456	ENSG00000172059	KLF11	ENSG00000114698	PLSCR4	BRCA	Positive
ENSG00000234456	ENSG00000178573	MAF	ENSG00000114698	PLSCR4	BRCA	Positive
ENSG00000234456	ENSG00000185630	PBX1	ENSG00000174306	ZHX3	KIRC	Positive
ENSG00000234456	ENSG00000102908	NFAT5	ENSG00000167645	YIF1B	BRCA	Negative
ENSG00000234456	ENSG00000148516	ZEB1	ENSG00000130520	LSM4	BRCA	Negative
ENSG00000234456	ENSG00000169554	ZEB2	ENSG00000130520	LSM4	BRCA	Negative
ENSG00000234456	ENSG00000172059	KLF11	ENSG00000130520	LSM4	BRCA	Negative
ENSG00000234456	ENSG00000102908	NFAT5	ENSG00000173272	MZT2A	BRCA	Negative

## Sheet: S6
Cancer related MAGI2-AS3-RBP-EX triplets
lncid	RBPid	RBP Gene Nanme	Exon Skipping id	Skipped Exon	EX Gene Name	EX Affected Transid	ORF_anno	Cancers	Gene Correlation with lncRNA
ENSG00000234456	ENSG00000144642	RBMS3	exon_skip_104174	ENSG00000139746:chr13:79353152-79353224	RBM26	ENST00000438737	In-frame	PRAD	Positive
ENSG00000234456	ENSG00000144642	RBMS3	exon_skip_287874	ENSG00000196535:chr17:29085603-29085648	MYO18A	ENST00000527372	In-frame	PRAD	Positive
ENSG00000234456	ENSG00000144642	RBMS3	exon_skip_382356	ENSG00000093167:chr3:37091466-37091538	LRRFIP2	ENST00000336686	In-frame	PRAD	Positive
ENSG00000234456	ENSG00000144642	RBMS3	exon_skip_114200	ENSG00000133961:chr14:73279280-73279424	NUMB	ENST00000355058,ENST00000555238	In-frame	PRAD	Negative
Protein loss of function annotation
ES events	UniProt acc.	Start of exon skipping (AA)	End of exon skipping (AA)	Protein feature start (AA)	Protein feature end (AA)	Category of protein feature	Description of feature
MYO18A:exon_skip_287874	Q92614	1951	1965	1952	1966	Alternative sequence	ID=VSP_007872;Note=In isoform 3%2C isoform 4 and isoform 5. Missing;Ontology_term=ECO:0000303,ECO:0000303,ECO:0000303;evidence=ECO:0000303|PubMed:15489334,ECO:0000303|PubMed:15491607,ECO:0000303|PubMed:17974005;Dbxref=PMID:15489334,PMID:15491607,PMID:1797
MYO18A:exon_skip_287874	Q92614	1951	1965	1	2054	Chain	ID=PRO_0000123476;Note=Unconventional myosin-XVIIIa
MYO18A:exon_skip_287874	Q92614	1951	1965	1246	1971	Coiled coil	Ontology_term=ECO:0000255;evidence=ECO:0000255
LRRFIP2:exon_skip_382356	Q9Y608	345	369	1	721	Chain	ID=PRO_0000245246;Note=Leucine-rich repeat flightless-interacting protein 2
LRRFIP2:exon_skip_382356	Q9Y608	345	369	349	524	Coiled coil	Ontology_term=ECO:0000255;evidence=ECO:0000255
LRRFIP2:exon_skip_382356	Q9Y608	345	369	1	370	Region	Note=DVL3-binding

## Sheet: S7
Data Soure of each database
	Source
ENCORI	CLIP-seq, degradome-seq and RNA-RNA interactome data
NPInter	ChIRP-seq,CLIP-seq,Argonaute CLIP-seq, and literature mining
RNAInter	Experimental validation, Computational prediction,and literature mining
mirTarBase	Reporter assay, western blot, microarray and next-generation sequencing experiments
The number of interaction in each database
	#lncRNA-mRNA	#lncRNA-miRNA	#mRNA-miRNA	#lncRNA-DNA	#lncRNA-protein
ENCORI	3153	1068	52327	0	0
NPInter	6566	6142	90867	0	114465
RNAInter	32545	3802	485360	38791	1188858
mirTarBase	0	292	92626	0	0
summary	39113	10595	689352	38791	1293567
#Only select the interatctions between 15900 lncRNAs, 19814 protein coding genes and 1881 miRNA in TCGA.

## Sheet: S8
HOTAIRM1-HOXA1
Basic information					Correlation bewteen HOTAIRM1 and HOXA1			Differential expressed HOTAIRM1 in KIRP and ESCA							Differential expressed HOXA1 in KIRP and ESCA
Cancer type	Gene name	Gene id	lncRNA name	lncRNA id	r	p-value	adjusted p-value	baseMean	log2FoldChange	lfcSE	stat	pvalue	padj	change	baseMean	log2FoldChange	lfcSE	stat	pvalue	padj	change
UCS	HOXA1	ENSG00000105991	HOTAIRM1	ENSG00000233429	0.522733	3.58242e-05	0.000760785
TGCT	HOXA1	ENSG00000105991	HOTAIRM1	ENSG00000233429	0.649237	4.87723e-20	5.7247e-18
STAD	HOXA1	ENSG00000105991	HOTAIRM1	ENSG00000233429	0.487134	1.21228e-25	1.3142e-23
SKCM	HOXA1	ENSG00000105991	HOTAIRM1	ENSG00000233429	0.488279	1.19601e-29	2.10416e-27
KIRP	HOXA1	ENSG00000105991	HOTAIRM1	ENSG00000233429	0.323429	2.98714e-09	1.5766e-08	915.9	1.52447	0.235479	6.47391	9.54977e-11	7.71809e-10	UP	169.118	1.4608	0.143678	10.1672	2.77787e-24	1.05607e-22	UP
HNSC	HOXA1	ENSG00000105991	HOTAIRM1	ENSG00000233429	0.31497	4.86198e-14	4.54106e-13
ESCA	HOXA1	ENSG00000105991	HOTAIRM1	ENSG00000233429	0.710879	6.21136e-28	1.11922e-24	590.541	1.04031	0.316896	3.28281	0.00102777	0.00807928	UP	424.726	1.50398	0.350315	4.29323	1.76094e-05	0.000309539	UP
DLBC	HOXA1	ENSG00000105991	HOTAIRM1	ENSG00000233429	0.355908	0.0130393	0.0216879
CESC	HOXA1	ENSG00000105991	HOTAIRM1	ENSG00000233429	0.557504	1.24068e-26	5.71298e-24
BLCA	HOXA1	ENSG00000105991	HOTAIRM1	ENSG00000233429	0.7147	6.52428e-69	1.91551e-65
HOTAIRM1 interacted with HOXA1 in RNAInter
RNAInterID	lncRNA name	Type	Species	Gene name	Type	Species	Score
RD00047649	HOTAIRM1	lncRNA	Homo sapiens	HOXA1	DNA	Homo sapiens	0.9526
HOTAIRM1 interacted with HOXA1 enhancer region
Triplex forming oligo(TFO) position on HOTAIRM1	Triple target sites (TTS)	Strand	Score	Motif	Orientation	Sequence
3213-3233	chr7 27091022-27091042	+	16	Y	P	5'- TTTTaTTTTTgTTTTTCTCT -3'
						||||*|||||**||||*|||
						5'- AAAAcAAAAAAcAAAAAAGA -3'
						3'- TTTTGTTTTTTGTTTTTTCT -5'
807-827	chr7 27091023-27091043	+	16	R	A	3'- AAAGAAAAAAcGAAGAAGAA -5'
						|||*||||||**||*|||||
						5'- AAAcAAAAAAcAAAAAAGAA -3'
						3'- TTTGTTTTTTGTTTTTTCTT -5'
3591-3611	chr7 27091023-27091043	+	16	R	A	3'- AAAGAAAAAAcGAAGAAGAA -5'
						|||*||||||**||*|||||
						5'- AAAcAAAAAAcAAAAAAGAA -3'
						3'- TTTGTTTTTTGTTTTTTCTT -5'
3208-3229	chr7 27091024-27091045	+	17	M	A	3'- TTTTTGTTTTTaTTTTGTTTT -5'
						||*||*|||*|*|||||||||
						5'- AAcAAAAAAcAAAAAAGAAAA -3'
						3'- TTGTTTTTTGTTTTTTCTTTT -5'
3208-3229	chr7 27091025-27091046	+	17	M	P	5'- TTTTGTTTTaTTTTTGTTTTT -3'
						|*||*|||**|||||||||||
						5'- AcAAAAAAcAAAAAAGAAAAA -3'
						3'- TGTTTTTTGTTTTTTCTTTTT -5'
3206-3226	chr7 27091027-27091047	+	16	M	A	3'- TTGTTTTTaTTTTGTTTTGT -5'
						||*|||*|*|||||||||*|
						5'- AAAAAAcAAAAAAGAAAAAA -3'
						3'- TTTTTTGTTTTTTCTTTTTT -5'
3210-3231	chr7 27091027-27091048	+	17	M	P	5'- TTGTTTTaTTTTTGTTTTTcT -3'
						||*|||**|||||||||||*|
						5'- AAAAAAcAAAAAAGAAAAAAA -3'
						3'- TTTTTTGTTTTTTCTTTTTTT -5'
3209-3229	chr7 27091028-27091048	+	16	M	A	3'- TTTTTGTTTTTaTTTTGTTT -5'
						|||||*|||||**|||*|||
						5'- AAAAAcAAAAAAGAAAAAAA -3'
						3'- TTTTTGTTTTTTCTTTTTTT -5'
815-836	chr7 27091028-27091049	+	17	R	A	3'- AcAAAAAAGAAAGAAAAAAcG -5'
						|*|||*||*||||||||||*|
						5'- AAAAAcAAAAAAGAAAAAAAG -3'
						3'- TTTTTGTTTTTTCTTTTTTTC -5'
3599-3620	chr7 27091028-27091049	+	17	R	A	3'- AcAAAAAAGAAAGAAAAAAcG -5'
						|*|||*||*||||||||||*|
						5'- AAAAAcAAAAAAGAAAAAAAG -3'
						3'- TTTTTGTTTTTTCTTTTTTTC -5'
813-834	chr7 27091030-27091051	+	17	R	A	3'- AAAAAAGAAAGAAAAAAcGAA -5'
						|||*||*||||||||||*|*|
						5'- AAAcAAAAAAGAAAAAAAGGA -3'
						3'- TTTGTTTTTTCTTTTTTTCCT -5'
3597-3618	chr7 27091030-27091051	+	17	R	A	3'- AAAAAAGAAAGAAAAAAcGAA -5'
						|||*||*||||||||||*|*|
						5'- AAAcAAAAAAGAAAAAAAGGA -3'
						3'- TTTGTTTTTTCTTTTTTTCCT -5'
810-831	chr7 27091034-27091055	+	17	R	A	3'- AAAGAAAGAAAAAAcGAAGAA -5'
						|||*||**||||||*||||||
						5'- AAAAAAGAAAAAAAGGAAGAA -3'
						3'- TTTTTTCTTTTTTTCCTTCTT -5'
813-834	chr7 27091034-27091055	+	17	R	A	3'- AAAAAAGAAAGAAAAAAcGAA -5'
						||||||||||*|||**|*|||
						5'- AAAAAAGAAAAAAAGGAAGAA -3'
						3'- TTTTTTCTTTTTTTCCTTCTT -5'
3594-3615	chr7 27091034-27091055	+	17	R	A	3'- AAAGAAAGAAAAAAcGAAGAA -5'
						|||*||**||||||*||||||
						5'- AAAAAAGAAAAAAAGGAAGAA -3'
						3'- TTTTTTCTTTTTTTCCTTCTT -5'
3597-3618	chr7 27091034-27091055	+	17	R	A	3'- AAAAAAGAAAGAAAAAAcGAA -5'
						||||||||||*|||**|*|||
						5'- AAAAAAGAAAAAAAGGAAGAA -3'
						3'- TTTTTTCTTTTTTTCCTTCTT -5'
3218-3240	chr7 27091035-27091057	+	18	Y	P	5'- TTTTTgTTTTTCTCTaTCTTTT -3'
						|||||*|||||*||**||||||
						5'- AAAAAGAAAAAAAGGAAGAAAA -3'
						3'- TTTTTCTTTTTTTCCTTCTTTT -5'
3206-3231	chr7 27091039-27091064	+	20	M	A	3'- TcTTTTTGTTTTTaTTTTGTTTTGT -5'
						|*|||||*|**||*|||||||||||
						5'- AGAAAAAAAGGAAGAAAAGAAAAGA -3'
						3'- TCTTTTTTTCCTTCTTTTCTTTTCT -5'
814-834	chr7 27091042-27091062	+	16	R	A	3'- AAAAAAGAAAGAAAAAAcGA -5'
						|||||||*|||||||*|**|
						5'- AAAAAAGGAAGAAAAGAAAA -3'
						3'- TTTTTTCCTTCTTTTCTTTT -5'
3598-3618	chr7 27091042-27091062	+	16	R	A	3'- AAAAAAGAAAGAAAAAAcGA -5'
						|||||||*|||||||*|**|
						5'- AAAAAAGGAAGAAAAGAAAA -3'
						3'- TTTTTTCCTTCTTTTCTTTT -5'

## Sheet: S9
RNA editing events related to HNF1A-AS1's expression					Edited vs Nonedited			Correlation between editing and lncRNAs		Tumor vs normal
Cancer type	lncid	GeneName	EditingID	Position	log2FoldChange	padj	change	Cor	padj	log2FoldChange	padj	change
STAD	ENSG00000241388	HNF1A-AS1	LncEditing_258164	chr12_120960951_-	0.877719	2.06e-18	UP	-0.349546	0.00605768	1.56892	1.04e-08	UP
STAD	ENSG00000241388	HNF1A-AS1	LncEditing_258172	chr12_120960994_-	1.12314	1.46e-11	UP	-0.340027	0.0163932	1.56892	1.04e-08	UP
STAD	ENSG00000241388	HNF1A-AS1	LncEditing_258208	chr12_120962792_-	0.808236	3.26e-23	UP	-0.373953	0.00122542	1.56892	1.04e-08	UP
STAD	ENSG00000241388	HNF1A-AS1	LncEditing_258211	chr12_120962800_-	1.59897	2.08e-06	UP	-0.457054	0.0038816	1.56892	1.04e-08	UP
STAD	ENSG00000241388	HNF1A-AS1	LncEditing_258212	chr12_120962803_-	0.948177	2.25e-15	UP	-0.354527	0.00509257	1.56892	1.04e-08	UP
STAD	ENSG00000241388	HNF1A-AS1	LncEditing_258219	chr12_120962840_-	2.47328	4.87e-05	UP	-0.327778	0.0298483	1.56892	1.04e-08	UP
STAD	ENSG00000241388	HNF1A-AS1	LncEditing_258222	chr12_120962852_-	1.80454	9.63e-05	UP	-0.492793	0.0032289	1.56892	1.04e-08	UP
STAD	ENSG00000241388	HNF1A-AS1	LncEditing_258223	chr12_120962856_-	1.5287	5.4e-10	UP	-0.35298	0.00602989	1.56892	1.04e-08	UP
STAD	ENSG00000241388	HNF1A-AS1	LncEditing_258231	chr12_120963107_-	0.914344	1.87e-26	UP	-0.340904	0.00063288	1.56892	1.04e-08	UP
STAD	ENSG00000241388	HNF1A-AS1	LncEditing_258240	chr12_120963198_-	0.95522	1.83e-16	UP	-0.318938	0.0128334	1.56892	1.04e-08	UP
STAD	ENSG00000241388	HNF1A-AS1	LncEditing_258249	chr12_120963242_-	1.06434	1.43e-12	UP	-0.306821	0.0133775	1.56892	1.04e-08	UP
STAD	ENSG00000241388	HNF1A-AS1	LncEditing_258254	chr12_120963264_-	1.93293	3.27e-05	UP	-0.389106	0.0116301	1.56892	1.04e-08	UP
STAD	ENSG00000241388	HNF1A-AS1	LncEditing_258256	chr12_120963282_-	0.939983	9.57e-16	UP	-0.337544	0.0032289	1.56892	1.04e-08	UP
STAD	ENSG00000241388	HNF1A-AS1	LncEditing_258257	chr12_120963288_-	1.07063	2.04e-13	UP	-0.316523	0.00843155	1.56892	1.04e-08	UP
STAD	ENSG00000241388	HNF1A-AS1	LncEditing_258262	chr12_120963346_-	1.09978	3.07e-13	UP	-0.441337	0.00197395	1.56892	1.04e-08	UP
STAD	ENSG00000241388	HNF1A-AS1	LncEditing_258266	chr12_120963926_-	0.846932	2.72e-17	UP	-0.30922	0.00856505	1.56892	1.04e-08	UP
STAD	ENSG00000241388	HNF1A-AS1	LncEditing_258268	chr12_120963937_-	0.84945	3.29e-14	UP	-0.357163	0.00805616	1.56892	1.04e-08	UP
STAD	ENSG00000241388	HNF1A-AS1	LncEditing_258312	chr12_120964390_-	1.03915	3.54e-17	UP	-0.307088	0.00671514	1.56892	1.04e-08	UP
STAD	ENSG00000241388	HNF1A-AS1	LncEditing_258431	chr12_120968391_-	2.08201	0.00015405	UP	-0.408641	0.00815701	1.56892	1.04e-08	UP
STAD	ENSG00000241388	HNF1A-AS1	LncEditing_258541	chr12_120969913_-	4.39493	0.0237404	UP	-0.440956	0.00349714	1.56892	1.04e-08	UP
STAD	ENSG00000241388	HNF1A-AS1	LncEditing_258650	chr12_120970896_-	0.848075	2.34e-25	UP	-0.319883	0.00063288	1.56892	1.04e-08	UP
STAD	ENSG00000241388	HNF1A-AS1	LncEditing_258678	chr12_120970922_-	1.24181	4.02e-13	UP	-0.303789	0.00193084	1.56892	1.04e-08	UP
STAD	ENSG00000241388	HNF1A-AS1	LncEditing_258686	chr12_120970936_-	4.34854	0.024476	UP	-0.426892	0.0030222	1.56892	1.04e-08	UP
STAD	ENSG00000241388	HNF1A-AS1	LncEditing_258698	chr12_120970948_-	1.48965	4.75e-11	UP	-0.386971	0.00063288	1.56892	1.04e-08	UP
STAD	ENSG00000241388	HNF1A-AS1	LncEditing_258758	chr12_120970993_-	1.10473	6.24e-16	UP	-0.320488	0.00132422	1.56892	1.04e-08	UP
STAD	ENSG00000241388	HNF1A-AS1	LncEditing_258814	chr12_120971084_-	1.94774	3.55e-06	UP	-0.385776	0.00193084	1.56892	1.04e-08	UP
STAD	ENSG00000241388	HNF1A-AS1	LncEditing_258834	chr12_120971223_-	2.18219	1.51e-07	UP	-0.300802	0.00341901	1.56892	1.04e-08	UP
STAD	ENSG00000241388	HNF1A-AS1	LncEditing_258837	chr12_120972348_-	2.1375	0.00016797	UP	-0.440103	0.00667863	1.56892	1.04e-08	UP
STAD	ENSG00000241388	HNF1A-AS1	LncEditing_258861	chr12_120972414_-	0.860465	1.44e-20	UP	-0.37191	0.00193084	1.56892	1.04e-08	UP
STAD	ENSG00000241388	HNF1A-AS1	LncEditing_258915	chr12_120972545_-	2.62992	6.9e-05	UP	-0.36694	0.00574159	1.56892	1.04e-08	UP
STAD	ENSG00000241388	HNF1A-AS1	LncEditing_258999	chr12_120972775_-	1.52298	1.5e-11	UP	-0.34467	0.00193084	1.56892	1.04e-08	UP
STAD	ENSG00000241388	HNF1A-AS1	LncEditing_259110	chr12_120973607_-	1.77413	4.33e-08	UP	-0.321408	0.00950246	1.56892	1.04e-08	UP
STAD	ENSG00000241388	HNF1A-AS1	LncEditing_259134	chr12_120973686_-	1.38636	2.78e-08	UP	-0.391057	0.00533859	1.56892	1.04e-08	UP
STAD	ENSG00000241388	HNF1A-AS1	LncEditing_259137	chr12_120973687_-	1.2307	2.34e-12	UP	-0.300583	0.00671514	1.56892	1.04e-08	UP
STAD	ENSG00000241388	HNF1A-AS1	LncEditing_259167	chr12_120973759_-	1.34786	5.77e-09	UP	-0.321764	0.0208794	1.56892	1.04e-08	UP
STAD	ENSG00000241388	HNF1A-AS1	LncEditing_259212	chr12_120974184_-	2.02282	4.17e-05	UP	-0.31419	0.0207362	1.56892	1.04e-08	UP
STAD	ENSG00000241388	HNF1A-AS1	LncEditing_259251	chr12_120974281_-	4.39243	0.00806427	UP	-0.392339	0.0102197	1.56892	1.04e-08	UP
STAD	ENSG00000241388	HNF1A-AS1	LncEditing_259328	chr12_120974510_-	3.80916	0.00135113	UP	-0.331085	0.00441594	1.56892	1.04e-08	UP
STAD	ENSG00000241388	HNF1A-AS1	LncEditing_259404	chr12_120974931_-	1.12052	1.18e-09	UP	-0.446292	0.00402572	1.56892	1.04e-08	UP
STAD	ENSG00000241388	HNF1A-AS1	LncEditing_259408	chr12_120974957_-	0.963876	3.28e-18	UP	-0.429614	0.00063288	1.56892	1.04e-08	UP
STAD	ENSG00000241388	HNF1A-AS1	LncEditing_259428	chr12_120974967_-	1.28903	1.63e-08	UP	-0.451259	0.00610278	1.56892	1.04e-08	UP
STAD	ENSG00000241388	HNF1A-AS1	LncEditing_259712	chr12_120975692_-	1.38624	1.67e-10	UP	-0.361167	0.00599223	1.56892	1.04e-08	UP
STAD	ENSG00000241388	HNF1A-AS1	LncEditing_259724	chr12_120975702_-	1.88883	7.5e-07	UP	-0.469502	0.00193084	1.56892	1.04e-08	UP
STAD	ENSG00000241388	HNF1A-AS1	LncEditing_259772	chr12_120975788_-	1.12617	2.4e-13	UP	-0.316902	0.007105	1.56892	1.04e-08	UP
STAD	ENSG00000241388	HNF1A-AS1	LncEditing_259876	chr12_120976108_-	0.818439	3.07e-12	UP	-0.43348	0.0085348	1.56892	1.04e-08	UP
STAD	ENSG00000241388	HNF1A-AS1	LncEditing_259916	chr12_120976255_-	0.979947	2.3e-12	UP	-0.336812	0.0118567	1.56892	1.04e-08	UP
STAD	ENSG00000241388	HNF1A-AS1	LncEditing_259976	chr12_120976758_-	0.8944	3.78e-14	UP	-0.322319	0.013057	1.56892	1.04e-08	UP
STAD	ENSG00000241388	HNF1A-AS1	LncEditing_260076	chr12_120977260_-	1.06772	3.83e-16	UP	-0.360075	0.00148165	1.56892	1.04e-08	UP
STAD	ENSG00000241388	HNF1A-AS1	LncEditing_260116	chr12_120977386_-	1.28914	1.08e-09	UP	-0.427318	0.00505713	1.56892	1.04e-08	UP
STAD	ENSG00000241388	HNF1A-AS1	LncEditing_260172	chr12_120977511_-	1.04716	1.15e-13	UP	-0.349405	0.00590013	1.56892	1.04e-08	UP
STAD	ENSG00000241388	HNF1A-AS1	LncEditing_260208	chr12_120977576_-	0.884635	8.26e-12	UP	-0.371769	0.0101692	1.56892	1.04e-08	UP
STAD	ENSG00000241388	HNF1A-AS1	LncEditing_260224	chr12_120977620_-	1.40175	6.49e-08	UP	-0.324616	0.015007	1.56892	1.04e-08	UP
STAD	ENSG00000241388	HNF1A-AS1	LncEditing_260292	chr12_120977779_-	0.98104	1.14e-20	UP	-0.331077	0.00111096	1.56892	1.04e-08	UP
STAD	ENSG00000241388	HNF1A-AS1	LncEditing_260296	chr12_120977784_-	1.39755	2.31e-14	UP	-0.365428	0.00103439	1.56892	1.04e-08	UP
STAD	ENSG00000241388	HNF1A-AS1	LncEditing_260312	chr12_120977827_-	1.2165	7.94e-15	UP	-0.400371	0.00063288	1.56892	1.04e-08	UP

## Sheet: S10
LINC01004 regulation
Cancer-related lncRNA-3UTR
lncid	lncTrandid	PCgeneName	PCgeneID	PCtransid	dG	ndG	CanaerTypes with DEG
ENSG00000228393	ENST00000450686	PCYOX1	ENSG00000116005	ENST00000433351	-0.2076	1	CHOL,KIRP
ENSG00000228393	ENST00000450686	PCYOX1	ENSG00000116005	ENST00000264441	-0.1459	238	CHOL,KIRP
ENSG00000228393	ENST00000445184	SLC66A2	ENSG00000122490	ENST00000590381	-0.1177	1	CHOL
Cancer-related lncRNA-enhancer
lncid	PCgeneName	PCgeneID	CanaerTypes with DEG
ENSG00000228393	ENSG00000005075	POLR2J	KICH,KIRP
ENSG00000228393	ENSG00000006634	DBF4	KICH
ENSG00000228393	ENSG00000007392	LUC7L	KIRC,KIRP
ENSG00000228393	ENSG00000007545	CRAMP1	CHOL
ENSG00000228393	ENSG00000013441	CLK1	KIRC
ENSG00000228393	ENSG00000046651	OFD1	CHOL
ENSG00000228393	ENSG00000047634	SCML1	KICH
ENSG00000228393	ENSG00000060491	OGFR	KIRC
ENSG00000228393	ENSG00000062716	VMP1	KIRC,KIRP
ENSG00000228393	ENSG00000076928	ARHGEF1	CHOL,KIRC
ENSG00000228393	ENSG00000079974	RABL2B	CHOL
ENSG00000228393	ENSG00000091651	ORC6	CHOL
ENSG00000228393	ENSG00000100288	CHKB	KIRC
ENSG00000228393	ENSG00000100429	HDAC10	KIRC,KIRP
ENSG00000228393	ENSG00000101199	ARFGAP1	KICH
ENSG00000228393	ENSG00000102125	TAZ	KIRC,KIRP
ENSG00000228393	ENSG00000102977	ACD	CHOL
ENSG00000228393	ENSG00000103126	AXIN1	KIRP
ENSG00000228393	ENSG00000104859	CLASRP	KIRC
ENSG00000228393	ENSG00000105771	SMG9	CHOL,KICH
ENSG00000228393	ENSG00000106089	STX1A	KIRP
ENSG00000228393	ENSG00000106144	CASP2	CHOL
ENSG00000228393	ENSG00000106462	EZH2	CHOL,KIRC,KIRP
ENSG00000228393	ENSG00000108773	KAT2A	KIRC,KIRP
ENSG00000228393	ENSG00000109685	NSD2	CHOL
ENSG00000228393	ENSG00000113108	APBB3	KIRC
ENSG00000228393	ENSG00000113240	CLK4	KIRC
ENSG00000228393	ENSG00000113648	MACROH2A1	CHOL
ENSG00000228393	ENSG00000114770	ABCC5	KICH
ENSG00000228393	ENSG00000117616	RSRP1	KIRC
ENSG00000228393	ENSG00000119640	ACYP1	CHOL
ENSG00000228393	ENSG00000123219	CENPK	CHOL
ENSG00000228393	ENSG00000127586	CHTF18	CHOL,KIRC,KIRP
ENSG00000228393	ENSG00000132522	GPS2	KIRC,KIRP
ENSG00000228393	ENSG00000132680	KHDC4	CHOL
ENSG00000228393	ENSG00000135722	FBXL8	KIRC,KIRP
ENSG00000228393	ENSG00000138834	MAPK8IP3	CHOL,KIRC,KIRP
ENSG00000228393	ENSG00000142102	PGGHG	KIRC,KIRP
ENSG00000228393	ENSG00000142330	CAPN10	CHOL
ENSG00000228393	ENSG00000146067	FAM193B	KIRC,KIRP
ENSG00000228393	ENSG00000151849	CENPJ	CHOL
ENSG00000228393	ENSG00000156876	SASS6	STAD
ENSG00000228393	ENSG00000158062	UBXN11	CHOL,KIRC,KIRP
ENSG00000228393	ENSG00000158717	RNF166	KIRC
ENSG00000228393	ENSG00000160957	RECQL4	CHOL,KICH
ENSG00000228393	ENSG00000161010	MRNIP	KIRC
ENSG00000228393	ENSG00000164104	HMGB2	CHOL
ENSG00000228393	ENSG00000165138	ANKS6	CHOL
ENSG00000228393	ENSG00000165458	INPPL1	KICH
ENSG00000228393	ENSG00000165724	ZMYND19	KICH
ENSG00000228393	ENSG00000166012	TAF1D	CHOL,KIRC,KIRP
ENSG00000228393	ENSG00000166508	MCM7	CHOL,KIRP
ENSG00000228393	ENSG00000167523	SPATA33	CHOL
ENSG00000228393	ENSG00000167604	NFKBID	KIRC,KIRP
ENSG00000228393	ENSG00000167615	LENG8	CHOL,KIRC
ENSG00000228393	ENSG00000168014	C2CD3	CHOL
ENSG00000228393	ENSG00000168096	ANKS3	CHOL,KIRP
ENSG00000228393	ENSG00000169592	INO80E	KIRC
ENSG00000228393	ENSG00000172890	NADSYN1	KICH,KIRC
ENSG00000228393	ENSG00000172932	ANKRD13D	CHOL
ENSG00000228393	ENSG00000174165	ZDHHC24	KICH
ENSG00000228393	ENSG00000175265	GOLGA8A	KIRC,KIRP,STAD
ENSG00000228393	ENSG00000175309	PHYKPL	KIRC
ENSG00000228393	ENSG00000175455	CCDC14	KIRC,KIRP,STAD
ENSG00000228393	ENSG00000177595	PIDD1	KIRC,KIRP
ENSG00000228393	ENSG00000177990	DPY19L2	KICH
ENSG00000228393	ENSG00000184445	KNTC1	CHOL,KIRC,KIRP
ENSG00000228393	ENSG00000184465	WDR27	KIRC,KIRP
LINC01004 related 70 DEGs functional enrichment
WikiPathway 2021 Human	Overlap	P-value	Adjusted P-value	Odds Ratio	Combined Score	Genes
DNA Replication WP466	3/42	0.000427415	0.0388948	22.837	177.164	ORC6;DBF4;MCM7
Ciliopathies WP4803	4/183	0.00388689	0.111845	6.68732	37.1156	OFD1;C2CD3;ANKS3;ANKS6
Genes related to primary cilium development (based on CRISPR) WP4536	3/103	0.00565558	0.111845	8.8791	45.9504	OFD1;C2CD3;SASS6
Overview of leukocyte-intrinsic Hippo pathway functions WP4542	2/35	0.00666844	0.111845	17.7335	88.8514	VMP1;TAZ
Ciliary landscape WP4352	4/216	0.00695813	0.111845	5.63694	28.0034	ZMYND19;MCM7;ANKS3;ANKS6
Cell cycle WP179	3/120	0.00861042	0.111845	7.58247	36.053	DBF4;ORC6;MCM7
ATM Signaling Pathway WP2516	2/40	0.00864405	0.111845	15.3963	73.146	PIDD1;CASP2
mRNA Processing WP411	3/126	0.00983256	0.111845	7.21041	33.3269	CLK1;CLASRP;CLK4
G1 to S cell cycle control WP45	2/64	0.0211716	0.214069	9.42505	36.3344	ORC6;MCM7
miRNA regulation of DNA damage response WP1530	2/71	0.0256924	0.219481	8.4659	30.9984	PIDD1;MCM7
NAD Biosynthesis II (from tryptophan) WP2485	2021-01-08	0.027664	0.219481	41.2484	147.984	NADSYN1
Joubert Syndrome WP4656	2/76	0.0291396	0.219481	7.89189	27.903	OFD1;ANKS6
ncRNAs involved in Wnt signaling in hepatocellular carcinoma WP4336	2/86	0.0365482	0.219481	6.94888	22.9947	AXIN1;EZH2
Retinoblastoma gene in cancer WP2446	2/87	0.0373252	0.219481	6.86678	22.5786	MCM7;HMGB2
Serotonin Transporter Activity WP1455	2021-01-11	0.0378424	0.219481	28.8696	94.5284	STX1A
Apoptosis Modulation and Signaling WP1772	2/90	0.039694	0.219481	6.63168	21.3975	PIDD1;CASP2
LncRNA involvement in canonical Wnt signaling and colorectal cancer WP4258	2/94	0.0429388	0.219481	6.34207	19.9647	AXIN1;EZH2
Kennedy pathway from sphingolipids WP3933	2021-01-14	0.0479157	0.219481	22.204	67.4627	CHKB
Neural Crest Differentiation WP2064	2/101	0.048846	0.219481	5.89156	17.7871	HDAC10;AXIN1

[truncated: 2 more sheets: S11, S12]
